# Supplementary material for: Exploring the Regulatory Mechanism of Modified Huanglian Maidong Decoction on Type 2 Diabetes Mellitus Biological Network Based on Systematic Pharmacology
Source: Evid Based Complement Alternat Med. 2021 Jul 12;2021:1768720. doi: 10.1155/2021/1768720 (PMC8292042; doi:10.1155/2021/1768720)
Supplement: Supplementary Materials — Table S1: potential targets for each compound. Table S2: type 2 diabetes mellitus genes. Table S3: enrichment analysis of clusters based on Gene Ontology (GO) annotation. Table S4: pathway enrichment analysis. [file 1768720.f1.zip › Supplementary Materials/Table S1.xlsx]

## Sheet: Sheet1
Table S1 Potential Targets for each compounds
Compounds	Compounds Targets
Pseudoginsenoside F11	THRB
Pseudoginsenoside F11	STS
Pseudoginsenoside F11	ALB
Pseudoginsenoside F11	BMP2
Pseudoginsenoside F11	AKR1C2
Pseudoginsenoside F11	GC
Pseudoginsenoside F11	SPARC
Pseudoginsenoside F11	HSD17B11
Pseudoginsenoside F11	MAPK14
Pseudoginsenoside F11	CTSV
Pseudoginsenoside F11	TTR
Pseudoginsenoside F11	MAPK10
Pseudoginsenoside F11	RTN4R
Pseudoginsenoside F11	CES1
Pseudoginsenoside F11	CA2
Pseudoginsenoside F11	CA1
Pseudoginsenoside F11	GSTP1
Pseudoginsenoside F11	CFB
Pseudoginsenoside F11	CDK2
Pseudoginsenoside F11	FAP
Pseudoginsenoside F11	QPCT
Pseudoginsenoside F11	FGFR1
Pseudoginsenoside F11	PIM1
Pseudoginsenoside F11	APOA2
Pseudoginsenoside F11	NPR3
Pseudoginsenoside F11	CSNK1G2
Pseudoginsenoside F11	FCAR
Pseudoginsenoside F11	CASP7
Pseudoginsenoside F11	EPHB4
Pseudoginsenoside F11	EGFR
Pseudoginsenoside F11	CA12
Pseudoginsenoside F11	MMP3
Pseudoginsenoside F11	PNP
Pseudoginsenoside F11	AURKA
Pseudoginsenoside F11	BCHE
Pseudoginsenoside F11	MAOB
Pseudoginsenoside F11	HSD17B1
Pseudoginsenoside F11	SORD
Pseudoginsenoside F11	ADH1B
Pseudoginsenoside F11	MAPKAPK2
Pseudoginsenoside F11	SRC
Pseudoginsenoside F11	FKBP1A
Pseudoginsenoside F11	PDE4B
Pseudoginsenoside F11	PGR
Pseudoginsenoside F11	MAPK8
Pseudoginsenoside F11	TGFBR1
Pseudoginsenoside F11	BACE1
Pseudoginsenoside F11	AHCY
Pseudoginsenoside F11	SHBG
Pseudoginsenoside F11	CASP3
Pseudoginsenoside F11	AKR1B1
Pseudoginsenoside F11	GSR
Pseudoginsenoside F11	F2
Pseudoginsenoside F11	GBA
Pseudoginsenoside F11	PLA2G10
Pseudoginsenoside F11	PPARG
Pseudoginsenoside F11	PPIA
Pseudoginsenoside F11	CHEK1
Pseudoginsenoside F11	ANXA5
Pseudoginsenoside F11	F10
Pseudoginsenoside F11	BCAT2
Pseudoginsenoside F11	BMP7
Pseudoginsenoside F11	PDE4D
Pseudoginsenoside F11	LGALS7
Pseudoginsenoside F11	AZGP1
Pseudoginsenoside F11	NR1H2
Pseudoginsenoside F11	CFD
Pseudoginsenoside F11	MMP8
Pseudoginsenoside F11	KIF11
Pseudoginsenoside F11	CTSD
Pseudoginsenoside F11	HSPA8
Pseudoginsenoside F11	ANG
Pseudoginsenoside F11	ESR1
Pseudoginsenoside F11	ADK
Pseudoginsenoside F11	TYMS
Pseudoginsenoside F11	CHIT1
Pseudoginsenoside F11	THRA
Pseudoginsenoside F11	DHFR
Pseudoginsenoside F11	ESRRG
Pseudoginsenoside F11	SULT2A1
Pseudoginsenoside F11	GSK3B
Pseudoginsenoside F11	CTSB
Pseudoginsenoside F11	PARP1
Pseudoginsenoside F11	PTPN1
Pseudoginsenoside F11	ABO
Pseudoginsenoside F11	PPP5C
Pseudoginsenoside F11	FABP4
Pseudoginsenoside F11	NQO1
Pseudoginsenoside F11	MMP13
Pseudoginsenoside F11	DPP4
Pseudoginsenoside F11	WAS
Pseudoginsenoside F11	PCK1
Pseudoginsenoside F11	NOS3
Pseudoginsenoside F11	FABP5
Pseudoginsenoside F11	CSNK2A1
Pseudoginsenoside F11	SOD2
Pseudoginsenoside F11	SEC14L2
Pseudoginsenoside F11	CBR1
Pseudoginsenoside F11	PAH
Pseudoginsenoside F11	HSD11B1
Pseudoginsenoside F11	REN
Pseudoginsenoside F11	MMP12
Pseudoginsenoside F11	TNK2
Pseudoginsenoside F11	FABP6
Pseudoginsenoside F11	AMY2A
Pseudoginsenoside F11	CDA
Pseudoginsenoside F11	DHODH
Pseudoginsenoside F11	PLAU
Pseudoginsenoside F11	PTPN11
Pseudoginsenoside F11	IMPDH2
Pseudoginsenoside F11	TYMP
Pseudoginsenoside F11	ISG20
Pseudoginsenoside F11	DCK
Pseudoginsenoside F11	PDE5A
Pseudoginsenoside F11	NR3C2
Pseudoginsenoside F11	ALDH2
Pseudoginsenoside F11	MAN1B1
Pseudoginsenoside F11	MTAP
Pseudoginsenoside F11	PRKACA
Pseudoginsenoside F11	CCNA2
Pseudoginsenoside F11	SYK
Pseudoginsenoside F11	FABP3
Pseudoginsenoside F11	AR
Pseudoginsenoside F11	HSP90AA1
Pseudoginsenoside F11	FGFR2
Pseudoginsenoside F11	PDE3B
Pseudoginsenoside F11	MIF
Pseudoginsenoside F11	PYGL
Pseudoginsenoside F11	AKR1C3
Pseudoginsenoside F11	TNNC1
Pseudoginsenoside F11	SERPINA1
Pseudoginsenoside F11	FABP7
Pseudoginsenoside F11	ATOX1
Pseudoginsenoside F11	PIK3CG
Pseudoginsenoside F11	ADH1C
Pseudoginsenoside F11	LSS
Pseudoginsenoside F11	LCK
Pseudoginsenoside F11	MTHFD1
Pseudoginsenoside F11	FNTA
Pseudoginsenoside F11	ACPP
Pseudoginsenoside F11	GPI
Pseudoginsenoside F11	HEXB
Pseudoginsenoside F11	HK1
Pseudoginsenoside F11	MDM2
Pseudoginsenoside F11	ADH
Pseudoginsenoside F11	ME2
Pseudoginsenoside F11	UCK2
Pseudoginsenoside F11	PGF
Pseudoginsenoside F11	AMD1
Pseudoginsenoside F11	LCN2
Pseudoginsenoside F11	METAP2
Pseudoginsenoside F11	DAPK1
Pseudoginsenoside F11	RNASEL
Pseudoginsenoside F11	C1R
Pseudoginsenoside F11	IL2
Pseudoginsenoside F11	DUSP6
Pseudoginsenoside F11	CTSK
Pseudoginsenoside F11	PDPK1
Pseudoginsenoside F11	PAK7
Pseudoginsenoside F11	LGALS2
Pseudoginsenoside F11	LDHB
Pseudoginsenoside F11	HDAC8
Pseudoginsenoside F11	TTPA
Pseudoginsenoside F11	REG1A
Pseudoginsenoside F11	NQO2
Pseudoginsenoside F11	PPARA
Pseudoginsenoside F11	ITK
Pseudoginsenoside F11	ELANE
Pseudoginsenoside F11	ITGAL
Pseudoginsenoside F11	NR1I3
Pseudoginsenoside F11	EPHX2
Pseudoginsenoside F11	PAK6
Pseudoginsenoside F11	BST1
Pseudoginsenoside F11	AKR1C1
Pseudoginsenoside F11	GSTA1
Pseudoginsenoside F11	JAK3
Pseudoginsenoside F11	F7
Pseudoginsenoside F11	RHOA
Pseudoginsenoside F11	IGF1
Pseudoginsenoside F11	CLK1
Pseudoginsenoside F11	C1S
Pseudoginsenoside F11	XIAP
Pseudoginsenoside F11	RNASE3
Pseudoginsenoside F11	BLVRB
Pseudoginsenoside F11	NOS2
Pseudoginsenoside F11	CTSS
Pseudoginsenoside F11	TGM3
Pseudoginsenoside F11	MMP7
Pseudoginsenoside F11	OTC
Pseudoginsenoside F11	KDR
Pseudoginsenoside F11	NCS1
Pseudoginsenoside F11	PLA2G2A
Pseudoginsenoside F11	ARG2
Pseudoginsenoside F11	SULT1E1
Pseudoginsenoside F11	PDK2
Pseudoginsenoside F11	HNF4G
Pseudoginsenoside F11	RXRA
Pseudoginsenoside F11	SHMT1
Pseudoginsenoside F11	CYP2C9
Pseudoginsenoside F11	B3GAT1
Pseudoginsenoside F11	HNMT
Pseudoginsenoside F11	TRAPPC3
Pseudoginsenoside F11	LGALS3
Pseudoginsenoside F11	S100A9
Pseudoginsenoside F11	IGF1R
Pseudoginsenoside F11	PADI4
Pseudoginsenoside F11	NR1H4
Pseudoginsenoside F11	CYP2C8
Pseudoginsenoside F11	ARHGAP1
Pseudoginsenoside F11	ZAP70
Pseudoginsenoside F11	CSK
Pseudoginsenoside F11	MET
Pseudoginsenoside F11	HINT1
Pseudoginsenoside F11	SELP
Pseudoginsenoside F11	BIRC7
Pseudoginsenoside F11	MMP2
Pseudoginsenoside F11	RAB11A
Pseudoginsenoside F11	TPH1
Pseudoginsenoside F11	ITPKA
Pseudoginsenoside F11	NR3C1
Pseudoginsenoside F11	NR1I2
Pseudoginsenoside F11	PDHB
Pseudoginsenoside F11	RAB5A
Pseudoginsenoside F11	GM2A
Pseudoginsenoside F11	DPEP1
Pseudoginsenoside F11	DTYMK
Pseudoginsenoside F11	PRKCQ
Pseudoginsenoside F11	HCK
Pseudoginsenoside F11	GRB2
Pseudoginsenoside F11	ADAM17
Pseudoginsenoside F11	CCL5
Pseudoginsenoside F11	CRABP2
Pseudoginsenoside F11	JAK2
Pseudoginsenoside F11	PPCDC
Pseudoginsenoside F11	HPGDS
Pseudoginsenoside F11	SULT2B1
Pseudoginsenoside F11	PAPSS1
Pseudoginsenoside F11	CTSG
Pseudoginsenoside F11	ABL1
Pseudoginsenoside F11	CTSF
Pseudoginsenoside F11	PSAP
Pseudoginsenoside F11	SDS
Pseudoginsenoside F11	YARS
Pseudoginsenoside F11	EPHA2
Pseudoginsenoside F11	HAGH
Pseudoginsenoside F11	ERBB4
Pseudoginsenoside F11	GSTT2
Pseudoginsenoside F11	ALDOA
Pseudoginsenoside F11	STAT1
Pseudoginsenoside F11	UMPS
Pseudoginsenoside F11	SELE
Pseudoginsenoside F11	LYZ
Pseudoginsenoside F11	MAP2K1
Pseudoginsenoside F11	RARA
Pseudoginsenoside F11	RARB
Pseudoginsenoside F11	FECH
Pseudoginsenoside F11	PPP1CC
Pseudoginsenoside F11	TPI1
Pseudoginsenoside F11	IMPDH1
Pseudoginsenoside F11	HRAS
Pseudoginsenoside F11	MMP1
Pseudoginsenoside F11	MAPK12
Pseudoginsenoside F11	FDPS
Pseudoginsenoside F11	RBP4
Pseudoginsenoside F11	KIT
Pseudoginsenoside F11	SRM
Pseudoginsenoside F11	KAT2B
Pseudoginsenoside F11	VDR
Pseudoginsenoside F11	NMNAT1
Pseudoginsenoside F11	PIK3R1
Pseudoginsenoside F11	NR1H3
Pseudoginsenoside F11	RARG
Pseudoginsenoside F11	HMGCR
Pseudoginsenoside F11	MMP9
Pseudoginsenoside F11	OAT
Pseudoginsenoside F11	SETD7
Pseudoginsenoside F11	BRAF
Pseudoginsenoside F11	F11
Pseudoginsenoside F11	RXRB
Pseudoginsenoside F11	IMPA1
Pseudoginsenoside F11	GSTM2
Pseudoginsenoside F11	TGFB2
Pseudoginsenoside F11	GP1BA
Pseudoginsenoside F11	TPSB2
Pseudoginsenoside F11	ALAD
Pseudoginsenoside F11	CASP1
Pseudoginsenoside F11	GSTA3
Pseudoginsenoside F11	AGXT
Pseudoginsenoside F11	CMA1
Pseudoginsenoside F11	AMY1A
Pseudoginsenoside F11	AMY1B
Pseudoginsenoside F11	AMY1C
Pseudoginsenoside F11	CALM1
Pseudoginsenoside F11	CALM2
Pseudoginsenoside F11	CALM3
Pseudoginsenoside F11	GNPDA1
Pseudoginsenoside F11	GNPDA2
Polysaccharide MGD-1	PDE5A
Polysaccharide MGD-1	GBA
Polysaccharide MGD-1	TREM1
Polysaccharide MGD-1	GSTP1
Polysaccharide MGD-1	EEA1
Polysaccharide MGD-1	PTPN1
Polysaccharide MGD-1	AURKA
Polysaccharide MGD-1	ANG
Polysaccharide MGD-1	LGALS7
Polysaccharide MGD-1	PNP
Polysaccharide MGD-1	ME2
Polysaccharide MGD-1	CTSB
Polysaccharide MGD-1	APCS
Polysaccharide MGD-1	PIM1
Polysaccharide MGD-1	IGLV2-8
Polysaccharide MGD-1	GSK3B
Polysaccharide MGD-1	PDE4B
Polysaccharide MGD-1	ARF1
Polysaccharide MGD-1	SRC
Polysaccharide MGD-1	CCNA2
Polysaccharide MGD-1	TTR
Polysaccharide MGD-1	AKR1B1
Polysaccharide MGD-1	PSPH
Polysaccharide MGD-1	CA2
Polysaccharide MGD-1	CES1
Polysaccharide MGD-1	GLRX
Polysaccharide MGD-1	CPB1
Polysaccharide MGD-1	KYAT1
Polysaccharide MGD-1	PDHB
Polysaccharide MGD-1	PNPO
Polysaccharide MGD-1	FGF1
Polysaccharide MGD-1	EGFR
Polysaccharide MGD-1	NCS1
Polysaccharide MGD-1	SORD
Polysaccharide MGD-1	FABP5
Polysaccharide MGD-1	C8G
Polysaccharide MGD-1	RNASEL
Polysaccharide MGD-1	MTHFD1
Polysaccharide MGD-1	GSS
Polysaccharide MGD-1	OTC
Polysaccharide MGD-1	AKR1C1
Polysaccharide MGD-1	RNASE3
Polysaccharide MGD-1	CTSK
Polysaccharide MGD-1	DHFR
Polysaccharide MGD-1	FABP4
Polysaccharide MGD-1	IMPDH2
Polysaccharide MGD-1	PCK1
Polysaccharide MGD-1	MET
Polysaccharide MGD-1	INSR
Polysaccharide MGD-1	BST1
Polysaccharide MGD-1	PLEKHA4
Polysaccharide MGD-1	C1S
Polysaccharide MGD-1	GSR
Polysaccharide MGD-1	TGM3
Polysaccharide MGD-1	MAPK14
Polysaccharide MGD-1	GLO1
Polysaccharide MGD-1	ISG20
Polysaccharide MGD-1	MMP3
Polysaccharide MGD-1	LGALS2
Polysaccharide MGD-1	TPI1
Polysaccharide MGD-1	UCK2
Polysaccharide MGD-1	PAK6
Polysaccharide MGD-1	HSP90AA1
Polysaccharide MGD-1	HPGDS
Polysaccharide MGD-1	TYMS
Polysaccharide MGD-1	ALDOA
Polysaccharide MGD-1	PLA2G2A
Polysaccharide MGD-1	MAPKAPK2
Polysaccharide MGD-1	CSNK2A1
Polysaccharide MGD-1	GALE
Polysaccharide MGD-1	ACE
Polysaccharide MGD-1	CDK7
Polysaccharide MGD-1	HMGCR
Polysaccharide MGD-1	CAT
Polysaccharide MGD-1	MMP12
Polysaccharide MGD-1	AGXT
Polysaccharide MGD-1	F7
Polysaccharide MGD-1	FKBP1A
Polysaccharide MGD-1	GSTT2
Polysaccharide MGD-1	PPCDC
Polysaccharide MGD-1	NMNAT1
Polysaccharide MGD-1	ACPP
Polysaccharide MGD-1	HAGH
Polysaccharide MGD-1	MMP9
Polysaccharide MGD-1	MAPK12
Polysaccharide MGD-1	CTSG
Polysaccharide MGD-1	PAPSS1
Polysaccharide MGD-1	SDS
Polysaccharide MGD-1	ITK
Polysaccharide MGD-1	DCK
Polysaccharide MGD-1	PYGL
Polysaccharide MGD-1	SULT2B1
Polysaccharide MGD-1	GSTA3
Polysaccharide MGD-1	JAK2
Polysaccharide MGD-1	CYP2C9
Polysaccharide MGD-1	MAN1B1
Polysaccharide MGD-1	PKLR
Polysaccharide MGD-1	ELANE
Polysaccharide MGD-1	OAT
Polysaccharide MGD-1	FDPS
Polysaccharide MGD-1	GPI
Polysaccharide MGD-1	NR1I2
Polysaccharide MGD-1	LCK
Polysaccharide MGD-1	IMPDH1
Polysaccharide MGD-1	CD209
Polysaccharide MGD-1	HSPA1A
Polysaccharide MGD-1	ATIC
Polysaccharide MGD-1	CHIT1
Polysaccharide MGD-1	EIF4E
Polysaccharide MGD-1	BCAT2
Polysaccharide MGD-1	BHMT
Polysaccharide MGD-1	DUT
Polysaccharide MGD-1	CDC42
Polysaccharide MGD-1	NOS2
Polysaccharide MGD-1	GSTO1
Polysaccharide MGD-1	UMPS
Polysaccharide MGD-1	RND3
Polysaccharide MGD-1	MME
Polysaccharide MGD-1	ARHGAP1
Polysaccharide MGD-1	RNASE2
Polysaccharide MGD-1	CD1A
Polysaccharide MGD-1	HSPA8
Polysaccharide MGD-1	GSTM1
Polysaccharide MGD-1	PDE4D
Polysaccharide MGD-1	SULT1E1
Polysaccharide MGD-1	CLK1
Polysaccharide MGD-1	CDK2
Polysaccharide MGD-1	DTYMK
Polysaccharide MGD-1	ARF4
Polysaccharide MGD-1	ALB
Polysaccharide MGD-1	GSTA1
Polysaccharide MGD-1	CLEC4M
Polysaccharide MGD-1	FGG
Polysaccharide MGD-1	ABO
Polysaccharide MGD-1	RAB9A
Polysaccharide MGD-1	KDR
Polysaccharide MGD-1	AR
Polysaccharide MGD-1	F2
Polysaccharide MGD-1	ADK
Polysaccharide MGD-1	MAPK10
Polysaccharide MGD-1	LCN2
Polysaccharide MGD-1	TPSB2
Polysaccharide MGD-1	ITPKA
Polysaccharide MGD-1	HPRT1
Polysaccharide MGD-1	SELE
Polysaccharide MGD-1	AKT1
Polysaccharide MGD-1	PMS2
Polysaccharide MGD-1	BTK
Polysaccharide MGD-1	RAB11A
Polysaccharide MGD-1	APAF1
Polysaccharide MGD-1	KIT
Polysaccharide MGD-1	LTA4H
Polysaccharide MGD-1	HINT1
Polysaccharide MGD-1	WARS
Polysaccharide MGD-1	RHEB
Polysaccharide MGD-1	G6PD
Polysaccharide MGD-1	DDX39B
Polysaccharide MGD-1	PFKFB1
Polysaccharide MGD-1	DPEP1
Polysaccharide MGD-1	F11
Polysaccharide MGD-1	UAP1
Polysaccharide MGD-1	STAT1
Polysaccharide MGD-1	GSTM2
Polysaccharide MGD-1	NME2
Polysaccharide MGD-1	ALAD
Polysaccharide MGD-1	HADH
Polysaccharide MGD-1	RAB5A
Polysaccharide MGD-1	CASP3
Polysaccharide MGD-1	EPHA2
Polysaccharide MGD-1	SULT1A1
Polysaccharide MGD-1	PAH
Polysaccharide MGD-1	KIF11
Polysaccharide MGD-1	GSTZ1
Polysaccharide MGD-1	GMPR2
Polysaccharide MGD-1	RAN
Polysaccharide MGD-1	CMA1
Polysaccharide MGD-1	DHODH
Polysaccharide MGD-1	GMPR
Polysaccharide MGD-1	SULT2A1
Polysaccharide MGD-1	GCDH
Polysaccharide MGD-1	AMY2A
Polysaccharide MGD-1	DCPS
Polysaccharide MGD-1	HRAS
Polysaccharide MGD-1	CASP1
Polysaccharide MGD-1	KAT2B
Polysaccharide MGD-1	METAP2
Polysaccharide MGD-1	DAPK1
Polysaccharide MGD-1	AMD1
Polysaccharide MGD-1	RFK
Polysaccharide MGD-1	LDHB
Polysaccharide MGD-1	BRAF
Polysaccharide MGD-1	RAC1
Polysaccharide MGD-1	TAP1
Polysaccharide MGD-1	NT5M
Polysaccharide MGD-1	RAF1
Polysaccharide MGD-1	ARL5A
Polysaccharide MGD-1	ADAM33
Polysaccharide MGD-1	MAP2K1
Polysaccharide MGD-1	ARL5B
Polysaccharide MGD-1	DCXR
Polysaccharide MGD-1	RAP2A
Polysaccharide MGD-1	SIRT5
Polysaccharide MGD-1	PPP1CC
Polysaccharide MGD-1	IVD
Polysaccharide MGD-1	SPR
Polysaccharide MGD-1	BACE1
Polysaccharide MGD-1	AK1
Polysaccharide MGD-1	MAOB
Polysaccharide MGD-1	RAB9B
Palmatine	TTR
Palmatine	PPIA
Palmatine	AR
Palmatine	ESR2
Palmatine	CA2
Palmatine	BCHE
Palmatine	ESR1
Palmatine	CYP19A1
Palmatine	APOA2
Palmatine	STS
Palmatine	PIM1
Palmatine	ADAM17
Palmatine	NR1H2
Palmatine	CFD
Palmatine	MAPK14
Palmatine	BRAF
Palmatine	NQO2
Palmatine	RXRA
Palmatine	NOS3
Palmatine	PDE4D
Palmatine	SHBG
Palmatine	PRKACA
Palmatine	GSR
Palmatine	SRC
Palmatine	MMP13
Palmatine	ESRRG
Palmatine	CCNA2
Palmatine	ALB
Palmatine	ANXA5
Palmatine	PGR
Palmatine	NR3C2
Palmatine	BACE1
Palmatine	KIF11
Palmatine	SULT2A1
Palmatine	MET
Palmatine	F2
Palmatine	SORD
Palmatine	IGLV2-8
Palmatine	HSD17B1
Palmatine	CDK2
Palmatine	HSD11B1
Palmatine	F10
Palmatine	TYMS
Palmatine	CHEK1
Palmatine	ADH1C
Palmatine	HSP90AA1
Palmatine	AKR1C1
Palmatine	MMP12
Palmatine	KDR
Palmatine	GSK3B
Palmatine	CASP7
Palmatine	GC
Palmatine	MMP8
Palmatine	AKR1B1
Palmatine	AKR1C3
Palmatine	EGFR
Palmatine	PTPN1
Palmatine	PDE3B
Palmatine	HSPA8
Palmatine	PDE4B
Palmatine	EPHX2
Palmatine	PTPN11
Palmatine	LCK
Palmatine	PDPK1
Palmatine	JAK3
Palmatine	ITK
Palmatine	ADH
Palmatine	XIAP
Palmatine	CDK6
Palmatine	CTNNA1
Palmatine	MMP3
Palmatine	HDAC8
Palmatine	AURKA
Palmatine	MAPK8
Palmatine	SOD2
Palmatine	HPGDS
Palmatine	PDE5A
Palmatine	EPHB4
Palmatine	NR1H3
Palmatine	MAPK10
Palmatine	PDK2
Palmatine	DPP4
Palmatine	MAPKAPK2
Palmatine	ADK
Palmatine	DHODH
Palmatine	PARP1
Palmatine	METAP2
Palmatine	ERBB4
Palmatine	ZAP70
Palmatine	THRB
Palmatine	FGFR1
Palmatine	MAOB
Palmatine	SEC14L2
Palmatine	FKBP1A
Palmatine	TRAPPC3
Palmatine	SERPINA1
Palmatine	RBP4
Palmatine	PPARG
Palmatine	GSTA1
Palmatine	MTAP
Palmatine	PRKCQ
Palmatine	NR1I2
Palmatine	FABP3
Palmatine	NR1H4
Palmatine	MTHFD1
Palmatine	REN
Palmatine	CTSG
Palmatine	TGFBR1
Palmatine	SULT1E1
Palmatine	IGF1
Palmatine	S100A9
Palmatine	ELANE
Palmatine	SULT2B1
Palmatine	SDS
Palmatine	ALDOA
Palmatine	CTSK
Palmatine	MME
Palmatine	ACADM
Palmatine	FABP6
Palmatine	IL2
Palmatine	HCK
Palmatine	NR3C1
Palmatine	PLA2G2A
Palmatine	PAPSS1
Palmatine	TEK
Palmatine	HNF4G
Palmatine	FABP4
Palmatine	NMNAT1
Palmatine	IGF1R
Palmatine	GSTP1
Palmatine	HMGCR
Palmatine	CRABP2
Palmatine	GSTA3
Palmatine	BHMT
Palmatine	TPH1
Palmatine	RARA
Palmatine	DHFR
Palmatine	TGM3
Palmatine	CYP2C9
Palmatine	FECH
Palmatine	CTSF
Palmatine	ABO
Palmatine	FDPS
Palmatine	MAP2K1
Palmatine	RARB
Palmatine	PPP1CC
Palmatine	OTC
Palmatine	DPEP1
Palmatine	VDR
Palmatine	MMP2
Palmatine	FABP7
Palmatine	PPARA
Palmatine	CBS
Palmatine	HINT1
Palmatine	PYGL
Palmatine	LCN2
Palmatine	STAT1
Palmatine	CTSS
Palmatine	BIRC7
Palmatine	ABL1
Palmatine	CHIT1
Palmatine	SETD7
Palmatine	LTA4H
Palmatine	DTYMK
Palmatine	RARG
Palmatine	CCL5
Palmatine	HMOX1
Palmatine	GPI
Palmatine	CMA1
Palmatine	INSR
Palmatine	RXRB
Palmatine	BCAT2
Palmatine	DDX39B
Palmatine	EIF4E
Palmatine	GSTM2
Palmatine	FKBP1B
Palmatine	DCK
Palmatine	CDK7
Palmatine	GSTM1
Palmatine	KAT2B
Palmatine	TGFB2
Palmatine	SELE
Palmatine	CTSB
Palmatine	OAT
Palmatine	NT5M
Palmatine	HPRT1
Palmatine	F11
Palmatine	PTK2
Palmatine	UCK2
Palmatine	HNMT
Palmatine	ADAM33
Palmatine	CASP1
Palmatine	RORA
Palmatine	RAB5A
Palmatine	DUT
Palmatine	DOT1L
Palmatine	TAP1
Palmatine	HRAS
Palmatine	FGG
Palmatine	HADH
Palmatine	RAC1
Palmatine	DCPS
Palmatine	BST1
Palmatine	FOLH1
Palmatine	RFK
Palmatine	TTPA
Palmatine	CRYZ
Palmatine	CASP3
Palmatine	GMPR2
Palmatine	APAF1
Palmatine	WARS
Palmatine	GMPR
Palmatine	ARL5A
Palmatine	ARL5B
Palmatine	PCK1
Palmatine	RAP2A
Palmatine	GART
Palmatine	NOS2
Palmatine	PROCR
Palmatine	GSTT2
Palmatine	TPSB2
Palmatine	PNMT
Palmatine	PFKFB1
Palmatine	DAPK1
Palmatine	UAP1
Palmatine	AMY2A
Palmatine	AK1
Palmatine	SIRT5
Palmatine	SPR
Palmatine	FKBP3
Notoginsenoside R1	BMP2
Notoginsenoside R1	MAPK10
Notoginsenoside R1	STS
Notoginsenoside R1	APOA2
Notoginsenoside R1	THRB
Notoginsenoside R1	AURKA
Notoginsenoside R1	GSTP1
Notoginsenoside R1	ALB
Notoginsenoside R1	HSD17B11
Notoginsenoside R1	CA2
Notoginsenoside R1	CA12
Notoginsenoside R1	GBA
Notoginsenoside R1	TTR
Notoginsenoside R1	CFB
Notoginsenoside R1	FAP
Notoginsenoside R1	BACE1
Notoginsenoside R1	HCK
Notoginsenoside R1	PNP
Notoginsenoside R1	MTAP
Notoginsenoside R1	TYMS
Notoginsenoside R1	ADH1B
Notoginsenoside R1	PIM1
Notoginsenoside R1	SHBG
Notoginsenoside R1	CFD
Notoginsenoside R1	GC
Notoginsenoside R1	PDE4B
Notoginsenoside R1	HSPA8
Notoginsenoside R1	AKR1C2
Notoginsenoside R1	PPIA
Notoginsenoside R1	BCHE
Notoginsenoside R1	ISG20
Notoginsenoside R1	CES1
Notoginsenoside R1	LGALS7
Notoginsenoside R1	SULT2A1
Notoginsenoside R1	F2
Notoginsenoside R1	NOS3
Notoginsenoside R1	MAOB
Notoginsenoside R1	CTSD
Notoginsenoside R1	ANXA5
Notoginsenoside R1	MMP3
Notoginsenoside R1	HSP90AA1
Notoginsenoside R1	PDE4D
Notoginsenoside R1	PYGL
Notoginsenoside R1	CSNK1G2
Notoginsenoside R1	DHFR
Notoginsenoside R1	PLA2G10
Notoginsenoside R1	CHIT1
Notoginsenoside R1	SRC
Notoginsenoside R1	MAPK14
Notoginsenoside R1	C1R
Notoginsenoside R1	ADK
Notoginsenoside R1	CDK2
Notoginsenoside R1	ESR1
Notoginsenoside R1	PGR
Notoginsenoside R1	REN
Notoginsenoside R1	HSD17B1
Notoginsenoside R1	AKR1B1
Notoginsenoside R1	KIF11
Notoginsenoside R1	GSR
Notoginsenoside R1	AZGP1
Notoginsenoside R1	CHEK1
Notoginsenoside R1	DAPK1
Notoginsenoside R1	ARF1
Notoginsenoside R1	EGFR
Notoginsenoside R1	PARP1
Notoginsenoside R1	ANG
Notoginsenoside R1	EPHX2
Notoginsenoside R1	PPP5C
Notoginsenoside R1	DPP4
Notoginsenoside R1	LSS
Notoginsenoside R1	CTSB
Notoginsenoside R1	IGF1R
Notoginsenoside R1	YARS
Notoginsenoside R1	CPB1
Notoginsenoside R1	SYK
Notoginsenoside R1	ALDH2
Notoginsenoside R1	PAH
Notoginsenoside R1	PIK3CG
Notoginsenoside R1	MMP8
Notoginsenoside R1	SORD
Notoginsenoside R1	PPARG
Notoginsenoside R1	PDE5A
Notoginsenoside R1	ADH
Notoginsenoside R1	PLA2G2A
Notoginsenoside R1	EPHB4
Notoginsenoside R1	BST1
Notoginsenoside R1	F10
Notoginsenoside R1	CSNK2A1
Notoginsenoside R1	SOD2
Notoginsenoside R1	PTPN1
Notoginsenoside R1	RHEB
Notoginsenoside R1	HK1
Notoginsenoside R1	MAPK8
Notoginsenoside R1	WAS
Notoginsenoside R1	MMP13
Notoginsenoside R1	ITK
Notoginsenoside R1	BAG1
Notoginsenoside R1	ATOX1
Notoginsenoside R1	RNASEL
Notoginsenoside R1	MMP12
Notoginsenoside R1	FABP6
Notoginsenoside R1	LDHB
Notoginsenoside R1	AKR1C3
Notoginsenoside R1	CDA
Notoginsenoside R1	AHCY
Notoginsenoside R1	AMY2A
Notoginsenoside R1	PLAU
Notoginsenoside R1	PDE3B
Notoginsenoside R1	TTPA
Notoginsenoside R1	TNK2
Notoginsenoside R1	RNASE3
Notoginsenoside R1	GSK3B
Notoginsenoside R1	CBR1
Notoginsenoside R1	MTHFD1
Notoginsenoside R1	NR1I3
Notoginsenoside R1	SEC14L2
Notoginsenoside R1	TGFBR1
Notoginsenoside R1	JAK3
Notoginsenoside R1	PGF
Notoginsenoside R1	ABO
Notoginsenoside R1	SERPINA1
Notoginsenoside R1	FABP5
Notoginsenoside R1	ADH1C
Notoginsenoside R1	MMP2
Notoginsenoside R1	MMP1
Notoginsenoside R1	RAC2
Notoginsenoside R1	PDPK1
Notoginsenoside R1	NR1H4
Notoginsenoside R1	PCK1
Notoginsenoside R1	IGF1
Notoginsenoside R1	CASP7
Notoginsenoside R1	MAN1B1
Notoginsenoside R1	CTSK
Notoginsenoside R1	PADI4
Notoginsenoside R1	SHMT1
Notoginsenoside R1	CTSS
Notoginsenoside R1	MET
Notoginsenoside R1	TGM3
Notoginsenoside R1	AR
Notoginsenoside R1	REG1A
Notoginsenoside R1	BLVRB
Notoginsenoside R1	GSTA1
Notoginsenoside R1	MDM2
Notoginsenoside R1	CCNA2
Notoginsenoside R1	LCK
Notoginsenoside R1	BIRC7
Notoginsenoside R1	PRKACA
Notoginsenoside R1	PTPN11
Notoginsenoside R1	AGXT
Notoginsenoside R1	FKBP1A
Notoginsenoside R1	ACPP
Notoginsenoside R1	ELANE
Notoginsenoside R1	FABP3
Notoginsenoside R1	ITGAL
Notoginsenoside R1	NR3C2
Notoginsenoside R1	THRA
Notoginsenoside R1	CCL5
Notoginsenoside R1	HDAC8
Notoginsenoside R1	NR1I2
Notoginsenoside R1	PPARA
Notoginsenoside R1	CTNNA1
Notoginsenoside R1	IL2
Notoginsenoside R1	CLK1
Notoginsenoside R1	FABP7
Notoginsenoside R1	PAK7
Notoginsenoside R1	S100A9
Notoginsenoside R1	GM2A
Notoginsenoside R1	DCK
Notoginsenoside R1	DHODH
Notoginsenoside R1	CYP2C9
Notoginsenoside R1	ZAP70
Notoginsenoside R1	PDK2
Notoginsenoside R1	SELP
Notoginsenoside R1	DPEP1
Notoginsenoside R1	RAB11A
Notoginsenoside R1	MAPKAPK2
Notoginsenoside R1	HEXB
Notoginsenoside R1	LCN2
Notoginsenoside R1	UCK2
Notoginsenoside R1	HPN
Notoginsenoside R1	MAP2K1
Notoginsenoside R1	ALDOA
Notoginsenoside R1	C1S
Notoginsenoside R1	UMPS
Notoginsenoside R1	METAP2
Notoginsenoside R1	MMP9
Notoginsenoside R1	NQO1
Notoginsenoside R1	TRAPPC3
Notoginsenoside R1	FGFR1
Notoginsenoside R1	LGALS3
Notoginsenoside R1	ADAM17
Notoginsenoside R1	LGALS2
Notoginsenoside R1	FGFR2
Notoginsenoside R1	PRKCQ
Notoginsenoside R1	CASP3
Notoginsenoside R1	RAB5A
Notoginsenoside R1	B3GAT1
Notoginsenoside R1	MMP16
Notoginsenoside R1	HSD11B1
Notoginsenoside R1	XIAP
Notoginsenoside R1	RARG
Notoginsenoside R1	DTYMK
Notoginsenoside R1	GCK
Notoginsenoside R1	ESRRG
Notoginsenoside R1	ARG2
Notoginsenoside R1	HNMT
Notoginsenoside R1	NR1H2
Notoginsenoside R1	CTSG
Notoginsenoside R1	CTSF
Notoginsenoside R1	GSTT2
Notoginsenoside R1	FNTA
Notoginsenoside R1	NOS2
Notoginsenoside R1	FABP4
Notoginsenoside R1	APRT
Notoginsenoside R1	BCAT2
Notoginsenoside R1	CRABP2
Notoginsenoside R1	IMPDH2
Notoginsenoside R1	TPH1
Notoginsenoside R1	FECH
Notoginsenoside R1	SRM
Notoginsenoside R1	KYAT1
Notoginsenoside R1	MAPK12
Notoginsenoside R1	WARS
Notoginsenoside R1	GRB2
Notoginsenoside R1	STAT1
Notoginsenoside R1	PPCDC
Notoginsenoside R1	EPHA2
Notoginsenoside R1	NMNAT1
Notoginsenoside R1	JAK2
Notoginsenoside R1	GSTA3
Notoginsenoside R1	CYP2C8
Notoginsenoside R1	ACADM
Notoginsenoside R1	HINT1
Notoginsenoside R1	ABL1
Notoginsenoside R1	SETD7
Notoginsenoside R1	ITPKA
Notoginsenoside R1	NR1H3
Notoginsenoside R1	TPI1
Notoginsenoside R1	IMPDH1
Notoginsenoside R1	KDR
Notoginsenoside R1	PAK6
Notoginsenoside R1	ERBB4
Notoginsenoside R1	F7
Notoginsenoside R1	EEA1
Notoginsenoside R1	CMA1
Notoginsenoside R1	SULT1E1
Notoginsenoside R1	FDPS
Notoginsenoside R1	CD209
Notoginsenoside R1	NT5M
Notoginsenoside R1	PSAP
Notoginsenoside R1	ALAD
Notoginsenoside R1	PAPSS1
Notoginsenoside R1	LYZ
Notoginsenoside R1	GP1BA
Notoginsenoside R1	MME
Notoginsenoside R1	HMGCR
Notoginsenoside R1	KIT
Notoginsenoside R1	CSK
Notoginsenoside R1	PLEKHA4
Notoginsenoside R1	SULT2B1
Notoginsenoside R1	GPI
Notoginsenoside R1	RBP4
Notoginsenoside R1	HAGH
Notoginsenoside R1	CBS
Notoginsenoside R1	NR3C1
Notoginsenoside R1	TGFB2
Notoginsenoside R1	CDK7
Notoginsenoside R1	BHMT
Notoginsenoside R1	BRAF
Notoginsenoside R1	CDC42
Notoginsenoside R1	AMD1
Notoginsenoside R1	PTK2
Notoginsenoside R1	SDS
Notoginsenoside R1	HRAS
Notoginsenoside R1	PIK3R1
Notoginsenoside R1	HSP90AB1
Notoginsenoside R1	ARF4
Notoginsenoside R1	RARB
Notoginsenoside R1	OTC
Notoginsenoside R1	GART
Notoginsenoside R1	EIF4E
Notoginsenoside R1	VDR
Notoginsenoside R1	ARL5A
Notoginsenoside R1	CLEC4M
Notoginsenoside R1	RHOA
Notoginsenoside R1	ACAT1
Notoginsenoside R1	GCDH
Notoginsenoside R1	AMY1A
Notoginsenoside R1	AMY1B
Notoginsenoside R1	AMY1C
Notoginsenoside R1	CALM1
Notoginsenoside R1	CALM2
Notoginsenoside R1	CALM3
Notoginsenoside R1	GNPDA1
Notoginsenoside R1	GNPDA2
Jatrorrhizine	TTR
Jatrorrhizine	ESR1
Jatrorrhizine	AR
Jatrorrhizine	CA2
Jatrorrhizine	ESR2
Jatrorrhizine	CYP19A1
Jatrorrhizine	APOA2
Jatrorrhizine	STS
Jatrorrhizine	PIM1
Jatrorrhizine	PPIA
Jatrorrhizine	NR1H2
Jatrorrhizine	ADAM17
Jatrorrhizine	CFD
Jatrorrhizine	BCHE
Jatrorrhizine	BRAF
Jatrorrhizine	NQO2
Jatrorrhizine	MAPK14
Jatrorrhizine	RXRA
Jatrorrhizine	ESRRG
Jatrorrhizine	NOS3
Jatrorrhizine	PRKACA
Jatrorrhizine	SHBG
Jatrorrhizine	GSR
Jatrorrhizine	MMP13
Jatrorrhizine	PDE4D
Jatrorrhizine	SRC
Jatrorrhizine	CCNA2
Jatrorrhizine	ALB
Jatrorrhizine	PGR
Jatrorrhizine	BACE1
Jatrorrhizine	KIF11
Jatrorrhizine	SULT2A1
Jatrorrhizine	SORD
Jatrorrhizine	HSD17B1
Jatrorrhizine	F2
Jatrorrhizine	F10
Jatrorrhizine	CDK2
Jatrorrhizine	MMP8
Jatrorrhizine	MET
Jatrorrhizine	AKR1C1
Jatrorrhizine	CHEK1
Jatrorrhizine	MMP12
Jatrorrhizine	NR3C2
Jatrorrhizine	HSD11B1
Jatrorrhizine	ADH1C
Jatrorrhizine	GC
Jatrorrhizine	GSK3B
Jatrorrhizine	CASP7
Jatrorrhizine	HSP90AA1
Jatrorrhizine	PTPN1
Jatrorrhizine	PDE4B
Jatrorrhizine	EPHX2
Jatrorrhizine	HSPA8
Jatrorrhizine	PTPN11
Jatrorrhizine	AKR1C3
Jatrorrhizine	LCK
Jatrorrhizine	JAK3
Jatrorrhizine	IGLV2-8
Jatrorrhizine	ITK
Jatrorrhizine	EGFR
Jatrorrhizine	ADH
Jatrorrhizine	CDK6
Jatrorrhizine	MMP3
Jatrorrhizine	AKR1B1
Jatrorrhizine	MAPK10
Jatrorrhizine	CTNNA1
Jatrorrhizine	PDPK1
Jatrorrhizine	NR1H3
Jatrorrhizine	HDAC8
Jatrorrhizine	KDR
Jatrorrhizine	PDE3B
Jatrorrhizine	HPGDS
Jatrorrhizine	PDE5A
Jatrorrhizine	DPP4
Jatrorrhizine	PDK2
Jatrorrhizine	METAP2
Jatrorrhizine	MAPKAPK2
Jatrorrhizine	SEC14L2
Jatrorrhizine	ADK
Jatrorrhizine	NR1I2
Jatrorrhizine	ZAP70
Jatrorrhizine	ERBB4
Jatrorrhizine	AURKA
Jatrorrhizine	NR1H4
Jatrorrhizine	THRB
Jatrorrhizine	TRAPPC3
Jatrorrhizine	SERPINA1
Jatrorrhizine	FGFR1
Jatrorrhizine	RBP4
Jatrorrhizine	DHODH
Jatrorrhizine	FKBP1A
Jatrorrhizine	MTAP
Jatrorrhizine	GSTA1
Jatrorrhizine	FABP3
Jatrorrhizine	PRKCQ
Jatrorrhizine	MAOB
Jatrorrhizine	REN
Jatrorrhizine	SULT1E1
Jatrorrhizine	MTHFD1
Jatrorrhizine	S100A9
Jatrorrhizine	SULT2B1
Jatrorrhizine	TGFBR1
Jatrorrhizine	IGF1
Jatrorrhizine	MME
Jatrorrhizine	PYGL
Jatrorrhizine	CTSK
Jatrorrhizine	ELANE
Jatrorrhizine	EPHB4
Jatrorrhizine	PPARG
Jatrorrhizine	ACADM
Jatrorrhizine	IL2
Jatrorrhizine	SDS
Jatrorrhizine	TEK
Jatrorrhizine	FABP4
Jatrorrhizine	FABP6
Jatrorrhizine	RARG
Jatrorrhizine	RARA
Jatrorrhizine	PLA2G2A
Jatrorrhizine	TYMS
Jatrorrhizine	CTSG
Jatrorrhizine	GSTP1
Jatrorrhizine	NR3C1
Jatrorrhizine	IGF1R
Jatrorrhizine	HMGCR
Jatrorrhizine	CCL5
Jatrorrhizine	PAPSS1
Jatrorrhizine	HCK
Jatrorrhizine	HNF4G
Jatrorrhizine	ABO
Jatrorrhizine	BHMT
Jatrorrhizine	TGM3
Jatrorrhizine	FECH
Jatrorrhizine	VDR
Jatrorrhizine	OTC
Jatrorrhizine	FDPS
Jatrorrhizine	DTYMK
Jatrorrhizine	RARB
Jatrorrhizine	MMP2
Jatrorrhizine	FABP7
Jatrorrhizine	DPEP1
Jatrorrhizine	NMNAT1
Jatrorrhizine	LTA4H
Jatrorrhizine	PPARA
Jatrorrhizine	ABL1
Jatrorrhizine	PPP1CC
Jatrorrhizine	CRABP2
Jatrorrhizine	CTSF
Jatrorrhizine	LCN2
Jatrorrhizine	BIRC7
Jatrorrhizine	SETD7
Jatrorrhizine	CYP2C9
Jatrorrhizine	CHIT1
Jatrorrhizine	STAT1
Jatrorrhizine	CBS
Jatrorrhizine	DCK
Jatrorrhizine	RXRB
Jatrorrhizine	BCAT2
Jatrorrhizine	GSTA3
Jatrorrhizine	GSTM2
Jatrorrhizine	CTSS
Jatrorrhizine	CMA1
Jatrorrhizine	HINT1
Jatrorrhizine	DHFR
Jatrorrhizine	FOLH1
Jatrorrhizine	XIAP
Jatrorrhizine	KAT2B
Jatrorrhizine	DDX39B
Jatrorrhizine	MAP2K1
Jatrorrhizine	PTK2
Jatrorrhizine	FKBP1B
Jatrorrhizine	INSR
Jatrorrhizine	OAT
Jatrorrhizine	RORA
Jatrorrhizine	F11
Jatrorrhizine	TGFB2
Jatrorrhizine	HNMT
Jatrorrhizine	ADAM33
Jatrorrhizine	EIF4E
Jatrorrhizine	NT5M
Jatrorrhizine	RAP2A
Jatrorrhizine	UCK2
Jatrorrhizine	DUT
Jatrorrhizine	CASP3
Jatrorrhizine	CDK7
Jatrorrhizine	TPSB2
Jatrorrhizine	DCPS
Jatrorrhizine	DOT1L
Jatrorrhizine	BST1
Jatrorrhizine	APAF1
Jatrorrhizine	FGG
Jatrorrhizine	RFK
Jatrorrhizine	HADH
Jatrorrhizine	CRYZ
Jatrorrhizine	GMPR
Jatrorrhizine	PCK1
Jatrorrhizine	CTSB
Jatrorrhizine	DAPK1
Jatrorrhizine	GMPR2
Jatrorrhizine	TTPA
Jatrorrhizine	TAP1
Jatrorrhizine	GART
Jatrorrhizine	CASP1
Jatrorrhizine	GSTT2
Jatrorrhizine	PROCR
Jatrorrhizine	RAC1
Jatrorrhizine	SIRT5
Jatrorrhizine	AMY2A
Jatrorrhizine	UAP1
Jatrorrhizine	HRAS
Jatrorrhizine	SPR
Ginsenoside Ro	ITGAL
Ginsenoside Ro	AKR1C2
Ginsenoside Ro	KIF11
Ginsenoside Ro	GSTP1
Ginsenoside Ro	CTSV
Ginsenoside Ro	PIM1
Ginsenoside Ro	PDE4B
Ginsenoside Ro	BMP2
Ginsenoside Ro	STS
Ginsenoside Ro	CDK2
Ginsenoside Ro	CLC
Ginsenoside Ro	MTAP
Ginsenoside Ro	GBA
Ginsenoside Ro	TGFBR2
Ginsenoside Ro	AURKA
Ginsenoside Ro	ALB
Ginsenoside Ro	PPIA
Ginsenoside Ro	CA2
Ginsenoside Ro	CHEK1
Ginsenoside Ro	NPR3
Ginsenoside Ro	EPHB4
Ginsenoside Ro	TTR
Ginsenoside Ro	CASP7
Ginsenoside Ro	FAP
Ginsenoside Ro	HCK
Ginsenoside Ro	F2
Ginsenoside Ro	PPARG
Ginsenoside Ro	CFB
Ginsenoside Ro	CA12
Ginsenoside Ro	BCHE
Ginsenoside Ro	NR1H2
Ginsenoside Ro	THRB
Ginsenoside Ro	MAPK10
Ginsenoside Ro	KDR
Ginsenoside Ro	APOA2
Ginsenoside Ro	GC
Ginsenoside Ro	EGFR
Ginsenoside Ro	LCN2
Ginsenoside Ro	CTSB
Ginsenoside Ro	CA1
Ginsenoside Ro	AKR1B1
Ginsenoside Ro	PGR
Ginsenoside Ro	FCAR
Ginsenoside Ro	HSD17B11
Ginsenoside Ro	MAPKAPK2
Ginsenoside Ro	METAP1
Ginsenoside Ro	SULT2A1
Ginsenoside Ro	CTSS
Ginsenoside Ro	CCNA2
Ginsenoside Ro	CASP3
Ginsenoside Ro	HSD17B1
Ginsenoside Ro	CTSD
Ginsenoside Ro	MAOB
Ginsenoside Ro	DHODH
Ginsenoside Ro	DDX6
Ginsenoside Ro	PTPN11
Ginsenoside Ro	MMP3
Ginsenoside Ro	FABP4
Ginsenoside Ro	ICAM2
Ginsenoside Ro	HDAC8
Ginsenoside Ro	PAH
Ginsenoside Ro	MAPK14
Ginsenoside Ro	PDE4D
Ginsenoside Ro	ADH1B
Ginsenoside Ro	PTPN1
Ginsenoside Ro	SRC
Ginsenoside Ro	DHFR
Ginsenoside Ro	HSPA8
Ginsenoside Ro	CFD
Ginsenoside Ro	TYMS
Ginsenoside Ro	HSP90AA1
Ginsenoside Ro	BCAT2
Ginsenoside Ro	PYGL
Ginsenoside Ro	CDA
Ginsenoside Ro	ANXA5
Ginsenoside Ro	REN
Ginsenoside Ro	PNP
Ginsenoside Ro	AZGP1
Ginsenoside Ro	BAG1
Ginsenoside Ro	LGALS7
Ginsenoside Ro	SHBG
Ginsenoside Ro	LSS
Ginsenoside Ro	ANG
Ginsenoside Ro	ADAM17
Ginsenoside Ro	NOS3
Ginsenoside Ro	ESR1
Ginsenoside Ro	LCK
Ginsenoside Ro	ARF1
Ginsenoside Ro	CRAT
Ginsenoside Ro	CHIT1
Ginsenoside Ro	PDE3B
Ginsenoside Ro	MAPK8
Ginsenoside Ro	BMP7
Ginsenoside Ro	SEC14L2
Ginsenoside Ro	PPP5C
Ginsenoside Ro	ISG20
Ginsenoside Ro	MIF
Ginsenoside Ro	F10
Ginsenoside Ro	IMPDH2
Ginsenoside Ro	TGFBR1
Ginsenoside Ro	APCS
Ginsenoside Ro	FKBP1A
Ginsenoside Ro	B3GAT1
Ginsenoside Ro	PLAU
Ginsenoside Ro	NR1H4
Ginsenoside Ro	HK1
Ginsenoside Ro	SORD
Ginsenoside Ro	CSNK1G2
Ginsenoside Ro	FNTA
Ginsenoside Ro	FGFR1
Ginsenoside Ro	BACE1
Ginsenoside Ro	GPI
Ginsenoside Ro	GSTA1
Ginsenoside Ro	ABO
Ginsenoside Ro	C1R
Ginsenoside Ro	AR
Ginsenoside Ro	DAPK1
Ginsenoside Ro	TNK2
Ginsenoside Ro	HSD11B1
Ginsenoside Ro	ITK
Ginsenoside Ro	IMPA1
Ginsenoside Ro	MAN1B1
Ginsenoside Ro	BRAF
Ginsenoside Ro	MMP13
Ginsenoside Ro	RORA
Ginsenoside Ro	TNNC1
Ginsenoside Ro	PNPO
Ginsenoside Ro	ALDH2
Ginsenoside Ro	DUSP6
Ginsenoside Ro	CSNK2A1
Ginsenoside Ro	PCK1
Ginsenoside Ro	WAS
Ginsenoside Ro	IGLV2-8
Ginsenoside Ro	BST1
Ginsenoside Ro	IGF1
Ginsenoside Ro	CTSK
Ginsenoside Ro	MMP8
Ginsenoside Ro	ACPP
Ginsenoside Ro	RNASE3
Ginsenoside Ro	PNMT
Ginsenoside Ro	SERPINA1
Ginsenoside Ro	SOD2
Ginsenoside Ro	MTHFD1
Ginsenoside Ro	ADH
Ginsenoside Ro	FABP5
Ginsenoside Ro	SYK
Ginsenoside Ro	MET
Ginsenoside Ro	TYMP
Ginsenoside Ro	PDE5A
Ginsenoside Ro	PIK3CG
Ginsenoside Ro	GSR
Ginsenoside Ro	AHCY
Ginsenoside Ro	PDPK1
Ginsenoside Ro	CES1
Ginsenoside Ro	MMP12
Ginsenoside Ro	PRKACA
Ginsenoside Ro	GSK3B
Ginsenoside Ro	PRKCQ
Ginsenoside Ro	DPP4
Ginsenoside Ro	AMY2A
Ginsenoside Ro	PLA2G2A
Ginsenoside Ro	TTPA
Ginsenoside Ro	METAP2
Ginsenoside Ro	HMGCR
Ginsenoside Ro	AMD1
Ginsenoside Ro	REG1A
Ginsenoside Ro	FABP6
Ginsenoside Ro	PPARA
Ginsenoside Ro	HPGDS
Ginsenoside Ro	IGF1R
Ginsenoside Ro	NCS1
Ginsenoside Ro	ATOX1
Ginsenoside Ro	LDHB
Ginsenoside Ro	ADK
Ginsenoside Ro	THRA
Ginsenoside Ro	PARP1
Ginsenoside Ro	CBR1
Ginsenoside Ro	NQO1
Ginsenoside Ro	YARS
Ginsenoside Ro	RNASEL
Ginsenoside Ro	FABP3
Ginsenoside Ro	PAK6
Ginsenoside Ro	AKR1C3
Ginsenoside Ro	ADH1C
Ginsenoside Ro	RAB5A
Ginsenoside Ro	RBP4
Ginsenoside Ro	MAPK1
Ginsenoside Ro	ESRRG
Ginsenoside Ro	RHEB
Ginsenoside Ro	FABP7
Ginsenoside Ro	MMP2
Ginsenoside Ro	PLA2G10
Ginsenoside Ro	PGF
Ginsenoside Ro	JAK2
Ginsenoside Ro	LGALS2
Ginsenoside Ro	TRAPPC3
Ginsenoside Ro	ZAP70
Ginsenoside Ro	APRT
Ginsenoside Ro	PAK7
Ginsenoside Ro	PDK2
Ginsenoside Ro	S100A9
Ginsenoside Ro	JAK3
Ginsenoside Ro	ME2
Ginsenoside Ro	PLK1
Ginsenoside Ro	XIAP
Ginsenoside Ro	FGFR2
Ginsenoside Ro	NR3C2
Ginsenoside Ro	RAC2
Ginsenoside Ro	TGM3
Ginsenoside Ro	EPHX2
Ginsenoside Ro	MMP7
Ginsenoside Ro	MDM2
Ginsenoside Ro	CCL5
Ginsenoside Ro	ALDOA
Ginsenoside Ro	NQO2
Ginsenoside Ro	CPB1
Ginsenoside Ro	RHOA
Ginsenoside Ro	C8G
Ginsenoside Ro	TREM1
Ginsenoside Ro	FECH
Ginsenoside Ro	DCK
Ginsenoside Ro	RARB
Ginsenoside Ro	HEXB
Ginsenoside Ro	F7
Ginsenoside Ro	ARG2
Ginsenoside Ro	CYP2C8
Ginsenoside Ro	C1S
Ginsenoside Ro	BLVRB
Ginsenoside Ro	MMP9
Ginsenoside Ro	RAB11A
Ginsenoside Ro	CYP2C9
Ginsenoside Ro	IMPDH1
Ginsenoside Ro	CTNNA1
Ginsenoside Ro	IL2
Ginsenoside Ro	NOS2
Ginsenoside Ro	NR1H3
Ginsenoside Ro	GLRX
Ginsenoside Ro	UMPS
Ginsenoside Ro	ELANE
Ginsenoside Ro	CSK
Ginsenoside Ro	GM2A
Ginsenoside Ro	LYZ
Ginsenoside Ro	OTC
Ginsenoside Ro	SULT2B1
Ginsenoside Ro	PADI4
Ginsenoside Ro	CRABP2
Ginsenoside Ro	SELP
Ginsenoside Ro	CLK1
Ginsenoside Ro	UCK2
Ginsenoside Ro	HINT1
Ginsenoside Ro	ERRA
Ginsenoside Ro	DPEP1
Ginsenoside Ro	ACADM
Ginsenoside Ro	AKR1C1
Ginsenoside Ro	PLEKHA4
Ginsenoside Ro	SRM
Ginsenoside Ro	TPH1
Ginsenoside Ro	RXRA
Ginsenoside Ro	PAPSS1
Ginsenoside Ro	SHMT1
Ginsenoside Ro	TPI1
Ginsenoside Ro	HNF4G
Ginsenoside Ro	CTSG
Ginsenoside Ro	BIRC7
Ginsenoside Ro	MAP2K1
Ginsenoside Ro	HNMT
Ginsenoside Ro	KYAT1
Ginsenoside Ro	GSTT2
Ginsenoside Ro	HPRT1
Ginsenoside Ro	CDC42
Ginsenoside Ro	ERBB4
Ginsenoside Ro	ESR2
Ginsenoside Ro	NMNAT1
Ginsenoside Ro	EPHA2
Ginsenoside Ro	GALK1
Ginsenoside Ro	FDPS
Ginsenoside Ro	SDS
Ginsenoside Ro	RARA
Ginsenoside Ro	MMP16
Ginsenoside Ro	NR1I3
Ginsenoside Ro	CCNT1
Ginsenoside Ro	KIT
Ginsenoside Ro	SETD7
Ginsenoside Ro	CMA1
Ginsenoside Ro	DTYMK
Ginsenoside Ro	NR1I2
Ginsenoside Ro	PKLR
Ginsenoside Ro	HRAS
Ginsenoside Ro	SSE1
Ginsenoside Ro	CTSF
Ginsenoside Ro	AMY1A
Ginsenoside Ro	AMY1B
Ginsenoside Ro	AMY1C
Ginsenoside Ro	CALM1
Ginsenoside Ro	CALM2
Ginsenoside Ro	CALM3
Ginsenoside Ro	GNPDA1
Ginsenoside Ro	GNPDA2
Ginsenoside Rh2	STS
Ginsenoside Rh2	BMP2
Ginsenoside Rh2	MAPK1
Ginsenoside Rh2	TTR
Ginsenoside Rh2	MAPK10
Ginsenoside Rh2	CA2
Ginsenoside Rh2	AKR1C2
Ginsenoside Rh2	NUDT9
Ginsenoside Rh2	CASP7
Ginsenoside Rh2	HSD17B11
Ginsenoside Rh2	ALB
Ginsenoside Rh2	BACE1
Ginsenoside Rh2	PIM1
Ginsenoside Rh2	MMP13
Ginsenoside Rh2	PPIA
Ginsenoside Rh2	CDK2
Ginsenoside Rh2	GBA
Ginsenoside Rh2	TGFBR2
Ginsenoside Rh2	CTSS
Ginsenoside Rh2	THRB
Ginsenoside Rh2	HCK
Ginsenoside Rh2	LSS
Ginsenoside Rh2	METAP1
Ginsenoside Rh2	MAPK14
Ginsenoside Rh2	APOA2
Ginsenoside Rh2	MMP3
Ginsenoside Rh2	KIF11
Ginsenoside Rh2	CHEK1
Ginsenoside Rh2	CFB
Ginsenoside Rh2	GSTP1
Ginsenoside Rh2	CA1
Ginsenoside Rh2	MTAP
Ginsenoside Rh2	MAPK8
Ginsenoside Rh2	BCHE
Ginsenoside Rh2	CDK5R1
Ginsenoside Rh2	PDE4B
Ginsenoside Rh2	CCNA2
Ginsenoside Rh2	GC
Ginsenoside Rh2	MAPKAPK2
Ginsenoside Rh2	F2
Ginsenoside Rh2	ITGAL
Ginsenoside Rh2	ESR1
Ginsenoside Rh2	PDE5A
Ginsenoside Rh2	AKR1B1
Ginsenoside Rh2	KDR
Ginsenoside Rh2	ADAM17
Ginsenoside Rh2	IMPA1
Ginsenoside Rh2	HSP90AA1
Ginsenoside Rh2	PGR
Ginsenoside Rh2	CA12
Ginsenoside Rh2	HSD17B1
Ginsenoside Rh2	EPHB4
Ginsenoside Rh2	CES1
Ginsenoside Rh2	CASP3
Ginsenoside Rh2	LTA4H
Ginsenoside Rh2	AR
Ginsenoside Rh2	DDX6
Ginsenoside Rh2	CYP19A1
Ginsenoside Rh2	MAOB
Ginsenoside Rh2	CLC
Ginsenoside Rh2	SULT2A1
Ginsenoside Rh2	CTSV
Ginsenoside Rh2	CTSB
Ginsenoside Rh2	ANXA5
Ginsenoside Rh2	NR1H2
Ginsenoside Rh2	HSPA8
Ginsenoside Rh2	GALK1
Ginsenoside Rh2	PNP
Ginsenoside Rh2	PPARG
Ginsenoside Rh2	PRKACA
Ginsenoside Rh2	HK1
Ginsenoside Rh2	FGFR1
Ginsenoside Rh2	DHODH
Ginsenoside Rh2	EGFR
Ginsenoside Rh2	HSD11B1
Ginsenoside Rh2	GSR
Ginsenoside Rh2	MTHFD1
Ginsenoside Rh2	TYMS
Ginsenoside Rh2	SRC
Ginsenoside Rh2	ADH1B
Ginsenoside Rh2	NQO2
Ginsenoside Rh2	TNK2
Ginsenoside Rh2	TGFBR1
Ginsenoside Rh2	TYMP
Ginsenoside Rh2	SEC14L2
Ginsenoside Rh2	NR1H4
Ginsenoside Rh2	F10
Ginsenoside Rh2	NOS3
Ginsenoside Rh2	NR3C2
Ginsenoside Rh2	PPP5C
Ginsenoside Rh2	PNPO
Ginsenoside Rh2	DHFR
Ginsenoside Rh2	SHBG
Ginsenoside Rh2	IGLV2-8
Ginsenoside Rh2	RORA
Ginsenoside Rh2	ANG
Ginsenoside Rh2	AKR1C3
Ginsenoside Rh2	PYGL
Ginsenoside Rh2	CSNK1G2
Ginsenoside Rh2	MMP8
Ginsenoside Rh2	BAG1
Ginsenoside Rh2	CTSK
Ginsenoside Rh2	PAK7
Ginsenoside Rh2	PDPK1
Ginsenoside Rh2	PPARD
Ginsenoside Rh2	DPP4
Ginsenoside Rh2	CTSD
Ginsenoside Rh2	LGALS7
Ginsenoside Rh2	DAPK1
Ginsenoside Rh2	CMA1
Ginsenoside Rh2	NQO1
Ginsenoside Rh2	CFD
Ginsenoside Rh2	CHIT1
Ginsenoside Rh2	CSNK2A1
Ginsenoside Rh2	PDE4D
Ginsenoside Rh2	TNNC1
Ginsenoside Rh2	CDK6
Ginsenoside Rh2	HDAC8
Ginsenoside Rh2	DUSP6
Ginsenoside Rh2	AKT1
Ginsenoside Rh2	PDE3B
Ginsenoside Rh2	PTPN11
Ginsenoside Rh2	METAP2
Ginsenoside Rh2	PLK1
Ginsenoside Rh2	ADH
Ginsenoside Rh2	ESRRG
Ginsenoside Rh2	ALDH2
Ginsenoside Rh2	BRAF
Ginsenoside Rh2	REG1A
Ginsenoside Rh2	MIF
Ginsenoside Rh2	AURKA
Ginsenoside Rh2	ABO
Ginsenoside Rh2	MDM2
Ginsenoside Rh2	PPARA
Ginsenoside Rh2	PTPN1
Ginsenoside Rh2	SERPINA1
Ginsenoside Rh2	WAS
Ginsenoside Rh2	SORD
Ginsenoside Rh2	MET
Ginsenoside Rh2	TRAPPC3
Ginsenoside Rh2	HMGCR
Ginsenoside Rh2	PLA2G10
Ginsenoside Rh2	RXRA
Ginsenoside Rh2	ITK
Ginsenoside Rh2	FKBP1A
Ginsenoside Rh2	XIAP
Ginsenoside Rh2	TTPA
Ginsenoside Rh2	GSK3B
Ginsenoside Rh2	MAN1B1
Ginsenoside Rh2	GSTA1
Ginsenoside Rh2	ADK
Ginsenoside Rh2	PLA2G2A
Ginsenoside Rh2	EPHX2
Ginsenoside Rh2	HEXB
Ginsenoside Rh2	YARS
Ginsenoside Rh2	MMP12
Ginsenoside Rh2	SOD2
Ginsenoside Rh2	LCK
Ginsenoside Rh2	PAH
Ginsenoside Rh2	HPGDS
Ginsenoside Rh2	REN
Ginsenoside Rh2	AMY2A
Ginsenoside Rh2	SYK
Ginsenoside Rh2	CCNT1
Ginsenoside Rh2	HNMT
Ginsenoside Rh2	PARP1
Ginsenoside Rh2	THRA
Ginsenoside Rh2	FGFR2
Ginsenoside Rh2	CBR1
Ginsenoside Rh2	IMPDH2
Ginsenoside Rh2	FNTA
Ginsenoside Rh2	CRAT
Ginsenoside Rh2	PIK3CG
Ginsenoside Rh2	ADH1C
Ginsenoside Rh2	OTC
Ginsenoside Rh2	CDA
Ginsenoside Rh2	PLAU
Ginsenoside Rh2	ERBB4
Ginsenoside Rh2	B3GAT1
Ginsenoside Rh2	PGF
Ginsenoside Rh2	GM2A
Ginsenoside Rh2	MMP2
Ginsenoside Rh2	ISG20
Ginsenoside Rh2	IGF1R
Ginsenoside Rh2	AKR1C1
Ginsenoside Rh2	LDHB
Ginsenoside Rh2	ARF1
Ginsenoside Rh2	CTSG
Ginsenoside Rh2	HPN
Ginsenoside Rh2	ERRA
Ginsenoside Rh2	LGALS3
Ginsenoside Rh2	FABP5
Ginsenoside Rh2	AHCY
Ginsenoside Rh2	FABP6
Ginsenoside Rh2	S100A9
Ginsenoside Rh2	RHOA
Ginsenoside Rh2	BCAT2
Ginsenoside Rh2	PCK1
Ginsenoside Rh2	RAB11A
Ginsenoside Rh2	RNASEL
Ginsenoside Rh2	JAK3
Ginsenoside Rh2	PDK2
Ginsenoside Rh2	ME2
Ginsenoside Rh2	FABP3
Ginsenoside Rh2	TGM3
Ginsenoside Rh2	DCK
Ginsenoside Rh2	HNF4G
Ginsenoside Rh2	GPI
Ginsenoside Rh2	IL2
Ginsenoside Rh2	CTNNA1
Ginsenoside Rh2	ESR2
Ginsenoside Rh2	FABP7
Ginsenoside Rh2	PNMT
Ginsenoside Rh2	IGF1
Ginsenoside Rh2	AMD1
Ginsenoside Rh2	SULT2B1
Ginsenoside Rh2	NR1H3
Ginsenoside Rh2	PRKCQ
Ginsenoside Rh2	RBP4
Ginsenoside Rh2	BLVRB
Ginsenoside Rh2	RARG
Ginsenoside Rh2	PPCDC
Ginsenoside Rh2	FECH
Ginsenoside Rh2	GLO1
Ginsenoside Rh2	CYP2C8
Ginsenoside Rh2	ZAP70
Ginsenoside Rh2	FABP4
Ginsenoside Rh2	CTSF
Ginsenoside Rh2	LGALS2
Ginsenoside Rh2	CYP2C9
Ginsenoside Rh2	LCN2
Ginsenoside Rh2	TPI1
Ginsenoside Rh2	ACPP
Ginsenoside Rh2	ARSA
Ginsenoside Rh2	ELANE
Ginsenoside Rh2	ACE2
Ginsenoside Rh2	BIRC7
Ginsenoside Rh2	ALDOA
Ginsenoside Rh2	CSK
Ginsenoside Rh2	JAK2
Ginsenoside Rh2	RHEB
Ginsenoside Rh2	UMPS
Ginsenoside Rh2	RNASE3
Ginsenoside Rh2	CRABP2
Ginsenoside Rh2	TREM1
Ginsenoside Rh2	TGM2
Ginsenoside Rh2	NR1I3
Ginsenoside Rh2	NOS2
Ginsenoside Rh2	NR3C1
Ginsenoside Rh2	PADI4
Ginsenoside Rh2	UCK2
Ginsenoside Rh2	SHMT1
Ginsenoside Rh2	RAB5A
Ginsenoside Rh2	DPEP1
Ginsenoside Rh2	BST1
Ginsenoside Rh2	SSE1
Ginsenoside Rh2	F7
Ginsenoside Rh2	FDPS
Ginsenoside Rh2	F11
Ginsenoside Rh2	LYZ
Ginsenoside Rh2	MAP2K1
Ginsenoside Rh2	ACADM
Ginsenoside Rh2	TPH1
Ginsenoside Rh2	ARHGAP1
Ginsenoside Rh2	PAK6
Ginsenoside Rh2	NCS1
Ginsenoside Rh2	SETD7
Ginsenoside Rh2	CCL5
Ginsenoside Rh2	SDS
Ginsenoside Rh2	RARA
Ginsenoside Rh2	ABL1
Ginsenoside Rh2	NR1I2
Ginsenoside Rh2	BHMT
Ginsenoside Rh2	C1S
Ginsenoside Rh2	RXRB
Ginsenoside Rh2	SULT1E1
Ginsenoside Rh2	KYAT1
Ginsenoside Rh2	HRAS
Ginsenoside Rh2	GSTT2
Ginsenoside Rh2	RARB
Ginsenoside Rh2	KIT
Ginsenoside Rh2	NMNAT1
Ginsenoside Rh2	EPHA2
Ginsenoside Rh2	PSAP
Ginsenoside Rh2	VDR
Ginsenoside Rh2	DTYMK
Ginsenoside Rh2	HAGH
Ginsenoside Rh2	SELP
Ginsenoside Rh2	TK1
Ginsenoside Rh2	GP1BA
Ginsenoside Rh2	GSTM1
Ginsenoside Rh2	AMY1A
Ginsenoside Rh2	AMY1B
Ginsenoside Rh2	AMY1C
Ginsenoside Rh2	CALM1
Ginsenoside Rh2	CALM2
Ginsenoside Rh2	CALM3
Ginsenoside Rh2	GNPDA1
Ginsenoside Rh2	GNPDA2
Ginsenoside Rh1	STS
Ginsenoside Rh1	BMP2
Ginsenoside Rh1	PPIA
Ginsenoside Rh1	CA2
Ginsenoside Rh1	EPHB4
Ginsenoside Rh1	MMP13
Ginsenoside Rh1	ALB
Ginsenoside Rh1	AKR1C2
Ginsenoside Rh1	MAPKAPK2
Ginsenoside Rh1	F2
Ginsenoside Rh1	BACE1
Ginsenoside Rh1	TTR
Ginsenoside Rh1	AURKA
Ginsenoside Rh1	CFB
Ginsenoside Rh1	HCK
Ginsenoside Rh1	MAPK1
Ginsenoside Rh1	KIF11
Ginsenoside Rh1	TGFBR2
Ginsenoside Rh1	MAPK14
Ginsenoside Rh1	CA1
Ginsenoside Rh1	PGR
Ginsenoside Rh1	MAPK10
Ginsenoside Rh1	MMP3
Ginsenoside Rh1	PIM1
Ginsenoside Rh1	BCHE
Ginsenoside Rh1	PDE4B
Ginsenoside Rh1	CDK2
Ginsenoside Rh1	GSTP1
Ginsenoside Rh1	NR1H2
Ginsenoside Rh1	HSP90AA1
Ginsenoside Rh1	ITGAL
Ginsenoside Rh1	KDR
Ginsenoside Rh1	GC
Ginsenoside Rh1	CASP3
Ginsenoside Rh1	MAPK8
Ginsenoside Rh1	PNP
Ginsenoside Rh1	CCNA2
Ginsenoside Rh1	THRB
Ginsenoside Rh1	CTSD
Ginsenoside Rh1	NUDT9
Ginsenoside Rh1	CES1
Ginsenoside Rh1	NOS3
Ginsenoside Rh1	HSD17B11
Ginsenoside Rh1	CA12
Ginsenoside Rh1	EGFR
Ginsenoside Rh1	DDX6
Ginsenoside Rh1	HSPA8
Ginsenoside Rh1	APOA2
Ginsenoside Rh1	CHEK1
Ginsenoside Rh1	CLC
Ginsenoside Rh1	SULT2A1
Ginsenoside Rh1	GBA
Ginsenoside Rh1	IMPA1
Ginsenoside Rh1	PPARG
Ginsenoside Rh1	DAPK1
Ginsenoside Rh1	CASP7
Ginsenoside Rh1	MTAP
Ginsenoside Rh1	F10
Ginsenoside Rh1	MMP12
Ginsenoside Rh1	MAOB
Ginsenoside Rh1	ESR1
Ginsenoside Rh1	AKR1B1
Ginsenoside Rh1	SRC
Ginsenoside Rh1	TGFBR1
Ginsenoside Rh1	IGLV2-8
Ginsenoside Rh1	HSD17B1
Ginsenoside Rh1	SEC14L2
Ginsenoside Rh1	ADH1B
Ginsenoside Rh1	ANXA5
Ginsenoside Rh1	TYMS
Ginsenoside Rh1	DHFR
Ginsenoside Rh1	LSS
Ginsenoside Rh1	DPP4
Ginsenoside Rh1	MTHFD1
Ginsenoside Rh1	GSR
Ginsenoside Rh1	PDE4D
Ginsenoside Rh1	TYMP
Ginsenoside Rh1	PYGL
Ginsenoside Rh1	ITK
Ginsenoside Rh1	DHODH
Ginsenoside Rh1	MMP8
Ginsenoside Rh1	ANG
Ginsenoside Rh1	FABP6
Ginsenoside Rh1	CSNK1G2
Ginsenoside Rh1	PPARD
Ginsenoside Rh1	CHIT1
Ginsenoside Rh1	ADH1C
Ginsenoside Rh1	CFD
Ginsenoside Rh1	SHBG
Ginsenoside Rh1	FABP4
Ginsenoside Rh1	HSD11B1
Ginsenoside Rh1	LGALS7
Ginsenoside Rh1	AZGP1
Ginsenoside Rh1	PRKACA
Ginsenoside Rh1	NR3C2
Ginsenoside Rh1	PPP5C
Ginsenoside Rh1	PAH
Ginsenoside Rh1	PAK7
Ginsenoside Rh1	FGFR1
Ginsenoside Rh1	PDPK1
Ginsenoside Rh1	BAG1
Ginsenoside Rh1	CSNK2A1
Ginsenoside Rh1	ABO
Ginsenoside Rh1	WAS
Ginsenoside Rh1	CRAT
Ginsenoside Rh1	IGF1R
Ginsenoside Rh1	MIF
Ginsenoside Rh1	CTSK
Ginsenoside Rh1	PTPN1
Ginsenoside Rh1	BRAF
Ginsenoside Rh1	ESRRG
Ginsenoside Rh1	DUSP6
Ginsenoside Rh1	LCK
Ginsenoside Rh1	GSK3B
Ginsenoside Rh1	PRKCQ
Ginsenoside Rh1	CTSB
Ginsenoside Rh1	PIK3CG
Ginsenoside Rh1	PTPN11
Ginsenoside Rh1	SOD2
Ginsenoside Rh1	RORA
Ginsenoside Rh1	SYK
Ginsenoside Rh1	ESR2
Ginsenoside Rh1	RXRA
Ginsenoside Rh1	PCK1
Ginsenoside Rh1	AMD1
Ginsenoside Rh1	MET
Ginsenoside Rh1	TTPA
Ginsenoside Rh1	AR
Ginsenoside Rh1	CTNNA1
Ginsenoside Rh1	SERPINA1
Ginsenoside Rh1	NQO1
Ginsenoside Rh1	HK1
Ginsenoside Rh1	ACPP
Ginsenoside Rh1	ZAP70
Ginsenoside Rh1	SORD
Ginsenoside Rh1	MAN1B1
Ginsenoside Rh1	FGFR2
Ginsenoside Rh1	GALK1
Ginsenoside Rh1	AKR1C3
Ginsenoside Rh1	XIAP
Ginsenoside Rh1	ALDH2
Ginsenoside Rh1	ADH
Ginsenoside Rh1	JAK3
Ginsenoside Rh1	PGF
Ginsenoside Rh1	PLAU
Ginsenoside Rh1	PARP1
Ginsenoside Rh1	PDE3B
Ginsenoside Rh1	NR1H4
Ginsenoside Rh1	YARS
Ginsenoside Rh1	METAP2
Ginsenoside Rh1	CDA
Ginsenoside Rh1	HPN
Ginsenoside Rh1	REN
Ginsenoside Rh1	ISG20
Ginsenoside Rh1	TRAPPC3
Ginsenoside Rh1	ADK
Ginsenoside Rh1	AHCY
Ginsenoside Rh1	AMY2A
Ginsenoside Rh1	PDK2
Ginsenoside Rh1	AKR1C1
[truncated: 3,080 more rows]
