# Supplementary material for: Exploring the Regulatory Mechanism of Modified Huanglian Maidong Decoction on Type 2 Diabetes Mellitus Biological Network Based on Systematic Pharmacology
Source: Evid Based Complement Alternat Med. 2021 Jul 12;2021:1768720. doi: 10.1155/2021/1768720 (PMC8292042; doi:10.1155/2021/1768720)
Supplement: Supplementary Materials — Table S1: potential targets for each compound. Table S2: type 2 diabetes mellitus genes. Table S3: enrichment analysis of clusters based on Gene Ontology (GO) annotation. Table S4: pathway enrichment analysis. [file 1768720.f1.zip › Supplementary Materials/Table S2.xlsx]

## Sheet: Sheet1
Table S2 Type 2 Diabetes Mellitus Genes
Gene Symbol	Description	Category	Gifts	GC Id	Relevance score
INS	Insulin	Protein Coding	49	GC11M002159	110.06
GCK	Glucokinase	Protein Coding	52	GC07M044145	96.8
INSR	Insulin Receptor	Protein Coding	55	GC19M007112	92.52
CAPN10	Calpain 10	Protein Coding	42	GC02P240586	87.71
HNF1B	HNF1 Homeobox B	Protein Coding	46	GC17M037686	87.19
PDX1	Pancreatic And Duodenal Homeobox 1	Protein Coding	48	GC13P027921	87.15
HNF1A	HNF1 Homeobox A	Protein Coding	47	GC12P120978	85.04
IRS1	Insulin Receptor Substrate 1	Protein Coding	48	GC02M226731	84.15
PAX4	Paired Box 4	Protein Coding	44	GC07M127610	83.35
PPP1R3A	Protein Phosphatase 1 Regulatory Subunit 3A	Protein Coding	43	GC07M113876	81.81
AKT2	AKT Serine/Threonine Kinase 2	Protein Coding	55	GC19M040230	81.55
HNF4A	Hepatocyte Nuclear Factor 4 Alpha	Protein Coding	52	GC20P044355	81.49
SLC2A4	Solute Carrier Family 2 Member 4	Protein Coding	47	GC17P007282	80.72
ABCC8	ATP Binding Cassette Subfamily C Member 8	Protein Coding	48	GC11M017392	80.34
TCF7L2	Transcription Factor 7 Like 2	Protein Coding	48	GC10P112950	78.95
TBC1D4	TBC1 Domain Family Member 4	Protein Coding	45	GC13M075284	77.87
PPARG	Peroxisome Proliferator Activated Receptor Gamma	Protein Coding	54	GC03P012287	77.06
KCNJ11	Potassium Inwardly Rectifying Channel Subfamily J Member 11	Protein Coding	48	GC11M017364	75.73
LMNA	Lamin A/C	Protein Coding	49	GC01P156082	75.57
NEUROD1	Neuronal Differentiation 1	Protein Coding	45	GC02M181673	75.43
MC4R	Melanocortin 4 Receptor	Protein Coding	45	GC18M060371	75.34
MAPK8IP1	Mitogen-Activated Protein Kinase 8 Interacting Protein 1	Protein Coding	45	GC11P045934	74.34
RETN	Resistin	Protein Coding	44	GC19P007669	73.59
ENPP1	Ectonucleotide Pyrophosphatase/Phosphodiesterase 1	Protein Coding	48	GC06P131808	72.84
LPL	Lipoprotein Lipase	Protein Coding	51	GC08P019901	72.29
APOA1	Apolipoprotein A1	Protein Coding	51	GC11M116835	70.63
NIDDM4	Diabetes Mellitus, Noninsulin-Dependent	Genetic Locus	2	GC05U901023	70.04
SLC2A2	Solute Carrier Family 2 Member 2	Protein Coding	49	GC03M171019	69.01
NIDDM3	Noninsulin-Dependent Diabetes Mellitus 3	Genetic Locus	4	GC20U990048	68.93
NIDDM2	Non Insulin Dependent Diabetes Mellitus 2	Genetic Locus	6	GC12U990063	68.62
LIPC	Lipase C, Hepatic Type	Protein Coding	46	GC15P058410	68.5
WFS1	Wolframin ER Transmembrane Glycoprotein	Protein Coding	45	GC04P006271	67.85
SLC30A8	Solute Carrier Family 30 Member 8	Protein Coding	41	GC08P116950	67.59
IGF2BP2	Insulin Like Growth Factor 2 MRNA Binding Protein 2	Protein Coding	44	GC03M185643	67.01
MTTP	Microsomal Triglyceride Transfer Protein	Protein Coding	46	GC04P099563	67
CAT	Catalase	Protein Coding	51	GC11P034460	66.64
GCGR	Glucagon Receptor	Protein Coding	48	GC17P081804	66.56
GHR	Growth Hormone Receptor	Protein Coding	48	GC05P042429	66.36
IRS2	Insulin Receptor Substrate 2	Protein Coding	45	GC13M109752	66.3
LIPE	Lipase E, Hormone Sensitive Type	Protein Coding	49	GC19M042401	65.73
ABCA1	ATP Binding Cassette Subfamily A Member 1	Protein Coding	49	GC09M104781	65.62
MTNR1B	Melatonin Receptor 1B	Protein Coding	46	GC11P092969	65.4
PTPN1	Protein Tyrosine Phosphatase Non-Receptor Type 1	Protein Coding	51	GC20P050510	65.28
GPD2	Glycerol-3-Phosphate Dehydrogenase 2	Protein Coding	46	GC02P156435	65.2
MIR29C	MicroRNA 29c	RNA Gene	17	GC01M207802	65.13
HMGA1	High Mobility Group AT-Hook 1	Protein Coding	46	GC06P043313	65
PNPLA2	Patatin Like Phospholipase Domain Containing 2	Protein Coding	45	GC11P000869	64.56
MIR29A	MicroRNA 29a	RNA Gene	21	GC07M130876	64.49
BSCL2	BSCL2 Lipid Droplet Biogenesis Associated, Seipin	Protein Coding	43	GC11M063016	64.48
MIR657	MicroRNA 657	RNA Gene	15	GC17M081125	64.35
PRMT7	Protein Arginine Methyltransferase 7	Protein Coding	44	GC16P068321	64.32
MT-ND1	Mitochondrially Encoded NADH:Ubiquinone Oxidoreductase Core Subunit 1	Protein Coding	33	GCMTP003309	47.55
GCG	Glucagon	Protein Coding	42	GC02M162142	44.91
ACE	Angiotensin I Converting Enzyme	Protein Coding	50	GC17P063477	44.1
ADIPOQ	Adiponectin, C1Q And Collagen Domain Containing	Protein Coding	46	GC03P186842	43.33
LEP	Leptin	Protein Coding	49	GC07P128241	42.75
SERPINE1	Serpin Family E Member 1	Protein Coding	52	GC07P101127	40.14
ALB	Albumin	Protein Coding	51	GC04P073397	40.07
IAPP	Islet Amyloid Polypeptide	Protein Coding	41	GC12P021354	39.68
CRP	C-Reactive Protein	Protein Coding	48	GC01M159714	39.62
SOD1	Superoxide Dismutase 1	Protein Coding	53	GC21P031659	38.46
ADRB3	Adrenoceptor Beta 3	Protein Coding	45	GC08M037962	38.12
IGF1	Insulin Like Growth Factor 1	Protein Coding	50	GC12M102395	37.95
APOB	Apolipoprotein B	Protein Coding	46	GC02M020956	37.51
NOS3	Nitric Oxide Synthase 3	Protein Coding	52	GC07P150990	37.36
TNF	Tumor Necrosis Factor	Protein Coding	53	GC06P032604	37.03
CDKAL1	CDK5 Regulatory Subunit Associated Protein 1 Like 1	Protein Coding	38	GC06P020534	37
IGFBP1	Insulin Like Growth Factor Binding Protein 1	Protein Coding	44	GC07P046335	36.87
EDN1	Endothelin 1	Protein Coding	48	GC06P012290	36.86
DPP4	Dipeptidyl Peptidase 4	Protein Coding	51	GC02M161992	36.65
FABP2	Fatty Acid Binding Protein 2	Protein Coding	44	GC04M119317	36.36
AGT	Angiotensinogen	Protein Coding	50	GC01M230702	36.28
AGTR1	Angiotensin II Receptor Type 1	Protein Coding	51	GC03P148697	36.24
PPARA	Peroxisome Proliferator Activated Receptor Alpha	Protein Coding	47	GC22P046150	36.21
RBP4	Retinol Binding Protein 4	Protein Coding	45	GC10M093591	36.2
SHBG	Sex Hormone Binding Globulin	Protein Coding	42	GC17P007613	35.92
PLAT	Plasminogen Activator, Tissue Type	Protein Coding	50	GC08M042174	35.84
IL6	Interleukin 6	Protein Coding	50	GC07P022765	35.83
GLP1R	Glucagon Like Peptide 1 Receptor	Protein Coding	46	GC06P039048	35.83
APOE	Apolipoprotein E	Protein Coding	52	GC19P044906	35.81
APOC3	Apolipoprotein C3	Protein Coding	44	GC11P116829	35.73
LEPR	Leptin Receptor	Protein Coding	50	GC01P065421	35.7
INPPL1	Inositol Polyphosphate Phosphatase Like 1	Protein Coding	50	GC11P072223	35.63
LOC105375258	Uncharacterized LOC105375258	RNA Gene	4	GC07P044147	35.41
MTHFR	Methylenetetrahydrofolate Reductase	Protein Coding	49	GC01M011785	35.28
CCK	Cholecystokinin	Protein Coding	42	GC03M042274	35.23
LEPQTL1	Leptin, Serum Levels Of	Genetic Locus	4	GC02U903086	35.16
IGFBP3	Insulin Like Growth Factor Binding Protein 3	Protein Coding	46	GC07M045912	35.1
GYS1	Glycogen Synthase 1	Protein Coding	50	GC19M048970	35.01
GHRL	Ghrelin And Obestatin Prepropeptide	Protein Coding	44	GC03M010285	34.92
UCP2	Uncoupling Protein 2	Protein Coding	46	GC11M073974	34.91
SELE	Selectin E	Protein Coding	45	GC01M169722	34.91
PON1	Paraoxonase 1	Protein Coding	47	GC07M095297	34.87
SLC2A1	Solute Carrier Family 2 Member 1	Protein Coding	53	GC01M042925	34.81
IGF2	Insulin Like Growth Factor 2	Protein Coding	49	GC11M002130	34.76
BAIAP2L1	BAR/IMD Domain Containing Adaptor Protein 2 Like 1	Protein Coding	38	GC07M098292	34.7
GH1	Growth Hormone 1	Protein Coding	46	GC17M063917	34.69
THBD	Thrombomodulin	Protein Coding	45	GC20M023026	34.67
VWF	Von Willebrand Factor	Protein Coding	49	GC12M005917	34.64
GPT	Glutamic--Pyruvic Transaminase	Protein Coding	42	GC08P144502	34.62
HMGCR	3-Hydroxy-3-Methylglutaryl-CoA Reductase	Protein Coding	46	GC05P075336	34.58
CETP	Cholesteryl Ester Transfer Protein	Protein Coding	48	GC16P056961	34.57
PPARGC1A	PPARG Coactivator 1 Alpha	Protein Coding	48	GC04M023755	34.52
IDE	Insulin Degrading Enzyme	Protein Coding	49	GC10M092451	34.49
VCAM1	Vascular Cell Adhesion Molecule 1	Protein Coding	47	GC01P100719	34.43
PCK2	Phosphoenolpyruvate Carboxykinase 2, Mitochondrial	Protein Coding	48	GC14P024094	34.43
APOC2	Apolipoprotein C2	Protein Coding	46	GC19P044945	34.38
AKR1B1	Aldo-Keto Reductase Family 1 Member B	Protein Coding	49	GC07M134442	34.35
SST	Somatostatin	Protein Coding	43	GC03M187668	34.28
SCD	Stearoyl-CoA Desaturase	Protein Coding	49	GC10P100347	34.25
AGER	Advanced Glycosylation End-Product Specific Receptor	Protein Coding	45	GC06M032180	34.24
GIP	Gastric Inhibitory Polypeptide	Protein Coding	41	GC17M048958	34.23
HFE	Homeostatic Iron Regulator	Protein Coding	45	GC06P026087	34.14
COG2	Component Of Oligomeric Golgi Complex 2	Protein Coding	41	GC01P230642	34.13
HSD11B1	Hydroxysteroid 11-Beta Dehydrogenase 1	Protein Coding	50	GC01P209686	34.11
IL18	Interleukin 18	Protein Coding	45	GC11M112143	34.08
PON2	Paraoxonase 2	Protein Coding	44	GC07M095404	34.07
PPARD	Peroxisome Proliferator Activated Receptor Delta	Protein Coding	48	GC06P043340	34.04
HK2	Hexokinase 2	Protein Coding	49	GC02P074833	34.01
LPA	Lipoprotein(A)	Protein Coding	42	GC06M160531	33.95
PDP1	Pyruvate Dehyrogenase Phosphatase Catalytic Subunit 1	Protein Coding	46	GC08P093857	33.89
LPXN	Leupaxin	Protein Coding	41	GC11M059021	33.83
SELP	Selectin P	Protein Coding	47	GC01M169558	33.78
F7	Coagulation Factor VII	Protein Coding	48	GC13P113105	33.77
MT-ND2	Mitochondrially Encoded NADH:Ubiquinone Oxidoreductase Core Subunit 2	Protein Coding	33	GCMTP004472	33.76
G6PC	Glucose-6-Phosphatase Catalytic Subunit	Protein Coding	45	GC17P042900	33.72
GAD2	Glutamate Decarboxylase 2	Protein Coding	48	GC10P026216	33.68
UCP1	Uncoupling Protein 1	Protein Coding	45	GC04M140559	33.68
UCP3	Uncoupling Protein 3	Protein Coding	43	GC11M074000	33.59
ADIPOR1	Adiponectin Receptor 1	Protein Coding	46	GC01M202940	33.59
NR1H2	Nuclear Receptor Subfamily 1 Group H Member 2	Protein Coding	49	GC19P050329	33.59
AKT1	AKT Serine/Threonine Kinase 1	Protein Coding	56	GC14M104769	33.55
PLTP	Phospholipid Transfer Protein	Protein Coding	43	GC20M045898	33.55
PYY	Peptide YY	Protein Coding	44	GC17M043952	33.54
PCK1	Phosphoenolpyruvate Carboxykinase 1	Protein Coding	49	GC20P057561	33.5
GCKR	Glucokinase Regulator	Protein Coding	42	GC02P027496	33.49
AOC3	Amine Oxidase Copper Containing 3	Protein Coding	45	GC17P042851	33.46
ADIPOR2	Adiponectin Receptor 2	Protein Coding	44	GC12P001670	33.41
NAMPT	Nicotinamide Phosphoribosyltransferase	Protein Coding	49	GC07M106248	33.4
HBA1	Hemoglobin Subunit Alpha 1	Protein Coding	43	GC16P001071	33.35
PCSK1	Proprotein Convertase Subtilisin/Kexin Type 1	Protein Coding	48	GC05M096391	33.33
CCL2	C-C Motif Chemokine Ligand 2	Protein Coding	49	GC17P034255	33.32
LDLR	Low Density Lipoprotein Receptor	Protein Coding	50	GC19P011061	33.29
NPY	Neuropeptide Y	Protein Coding	46	GC07P024290	33.27
PTPRN	Protein Tyrosine Phosphatase Receptor Type N	Protein Coding	45	GC02M219289	33.27
SLC17A5	Solute Carrier Family 17 Member 5	Protein Coding	45	GC06M073593	33.27
ACP1	Acid Phosphatase 1	Protein Coding	45	GC02P000254	33.26
APOA2	Apolipoprotein A2	Protein Coding	45	GC01M161222	33.26
AHSG	Alpha 2-HS Glycoprotein	Protein Coding	45	GC03P186612	33.22
PIK3CG	Phosphatidylinositol-4,5-Bisphosphate 3-Kinase Catalytic Subunit Gamma	Protein Coding	49	GC07P106865	33.22
PIK3R1	Phosphoinositide-3-Kinase Regulatory Subunit 1	Protein Coding	52	GC05P068215	33.2
ST3GAL4	ST3 Beta-Galactoside Alpha-2,3-Sialyltransferase 4	Protein Coding	42	GC11P126355	33.19
LCAT	Lecithin-Cholesterol Acyltransferase	Protein Coding	48	GC16M067939	33.19
TNFRSF1B	TNF Receptor Superfamily Member 1B	Protein Coding	49	GC01P012167	33.17
MAPK8	Mitogen-Activated Protein Kinase 8	Protein Coding	51	GC10P048306	33.17
IGF1R	Insulin Like Growth Factor 1 Receptor	Protein Coding	56	GC15P098648	33.11
PEA15	Proliferation And Apoptosis Adaptor Protein 15	Protein Coding	45	GC01P160205	33.09
CPT1A	Carnitine Palmitoyltransferase 1A	Protein Coding	49	GC11M068754	33.08
NEUROG3	Neurogenin 3	Protein Coding	42	GC10M069571	33.08
ADRB2	Adrenoceptor Beta 2	Protein Coding	50	GC05P148825	33.06
TLR4	Toll Like Receptor 4	Protein Coding	52	GC09P117704	33.06
SREBF1	Sterol Regulatory Element Binding Transcription Factor 1	Protein Coding	45	GC17M017810	33.06
MTOR	Mechanistic Target Of Rapamycin Kinase	Protein Coding	54	GC01M011106	33.03
APOA4	Apolipoprotein A4	Protein Coding	43	GC11M116820	33.02
FADS1	Fatty Acid Desaturase 1	Protein Coding	44	GC11M061799	32.95
MIR126	MicroRNA 126	RNA Gene	21	GC09P136670	32.95
PCSK2	Proprotein Convertase Subtilisin/Kexin Type 2	Protein Coding	43	GC20P017226	32.94
GGT1	Gamma-Glutamyltransferase 1	Protein Coding	47	GC22P024583	32.91
GNB3	G Protein Subunit Beta 3	Protein Coding	48	GC12P006839	32.91
ITLN1	Intelectin 1	Protein Coding	40	GC01M160876	32.87
APLN	Apelin	Protein Coding	38	GC0XM129645	32.87
RARRES2	Retinoic Acid Receptor Responder 2	Protein Coding	41	GC07M150333	32.87
FGF21	Fibroblast Growth Factor 21	Protein Coding	41	GC19P048757	32.87
CST3	Cystatin C	Protein Coding	46	GC20M023608	32.83
ANGPTL4	Angiopoietin Like 4	Protein Coding	46	GC19P008363	32.81
PLA2G7	Phospholipase A2 Group VII	Protein Coding	51	GC06M046704	32.81
SERPINA12	Serpin Family A Member 12	Protein Coding	40	GC14M094487	32.8
ONECUT1	One Cut Homeobox 1	Protein Coding	42	GC15M052756	32.79
SLC5A2	Solute Carrier Family 5 Member 2	Protein Coding	48	GC16P031494	32.79
SHC1	SHC Adaptor Protein 1	Protein Coding	46	GC01M154962	32.79
FABP4	Fatty Acid Binding Protein 4	Protein Coding	46	GC08M081478	32.77
SOCS3	Suppressor Of Cytokine Signaling 3	Protein Coding	45	GC17M078356	32.76
GFPT1	Glutamine--Fructose-6-Phosphate Transaminase 1	Protein Coding	47	GC02M069283	32.76
FOXA2	Forkhead Box A2	Protein Coding	45	GC20M022581	32.75
PLIN1	Perilipin 1	Protein Coding	46	GC15M089664	32.75
PRKAA2	Protein Kinase AMP-Activated Catalytic Subunit Alpha 2	Protein Coding	51	GC01P056645	32.74
PRKAA1	Protein Kinase AMP-Activated Catalytic Subunit Alpha 1	Protein Coding	49	GC05M040759	32.74
PCBD1	Pterin-4 Alpha-Carbinolamine Dehydratase 1	Protein Coding	46	GC10M070882	32.73
CS	Citrate Synthase	Protein Coding	45	GC12M056271	32.71
PRKAB1	Protein Kinase AMP-Activated Non-Catalytic Subunit Beta 1	Protein Coding	49	GC12P119632	32.7
GSK3B	Glycogen Synthase Kinase 3 Beta	Protein Coding	51	GC03M119821	32.69
MAPK14	Mitogen-Activated Protein Kinase 14	Protein Coding	53	GC06P043356	32.69
CDKN2B-AS1	CDKN2B Antisense RNA 1	RNA Gene	20	GC09P021994	32.69
FOXC2	Forkhead Box C2	Protein Coding	44	GC16P086567	32.69
SOCS1	Suppressor Of Cytokine Signaling 1	Protein Coding	45	GC16M011255	32.67
LCN2	Lipocalin 2	Protein Coding	45	GC09P128149	32.67
UTS2	Urotensin 2	Protein Coding	42	GC01M007904	32.65
PDE3B	Phosphodiesterase 3B	Protein Coding	45	GC11P014643	32.64
HSD11B2	Hydroxysteroid 11-Beta Dehydrogenase 2	Protein Coding	48	GC16P067433	32.63
PVT1	Pvt1 Oncogene	RNA Gene	25	GC08P127806	32.62
IGFBP2	Insulin Like Growth Factor Binding Protein 2	Protein Coding	45	GC02P216632	32.62
SIRT1	Sirtuin 1	Protein Coding	50	GC10P067884	32.62
CNR1	Cannabinoid Receptor 1	Protein Coding	48	GC06M088139	32.61
NR3C1	Nuclear Receptor Subfamily 3 Group C Member 1	Protein Coding	51	GC05M143277	32.61
H6PD	Hexose-6-Phosphate Dehydrogenase/Glucose 1-Dehydrogenase	Protein Coding	42	GC01P009234	32.6
DIO2	Iodothyronine Deiodinase 2	Protein Coding	40	GC14M080197	32.59
PDK4	Pyruvate Dehydrogenase Kinase 4	Protein Coding	46	GC07M095583	32.58
NPHS1	NPHS1 Adhesion Molecule, Nephrin	Protein Coding	46	GC19M035825	32.57
TRIB3	Tribbles Pseudokinase 3	Protein Coding	45	GC20P000361	32.55
LPIN1	Lipin 1	Protein Coding	48	GC02P011649	32.55
TXNIP	Thioredoxin Interacting Protein	Protein Coding	40	GC01M145992	32.54
FOXO1	Forkhead Box O1	Protein Coding	49	GC13M040555	32.53
ACACB	Acetyl-CoA Carboxylase Beta	Protein Coding	48	GC12P109116	32.49
CPT2	Carnitine Palmitoyltransferase 2	Protein Coding	50	GC01P053196	32.49
C3	Complement C3	Protein Coding	49	GC19M006677	32.46
SLC2A3	Solute Carrier Family 2 Member 3	Protein Coding	49	GC12M007919	32.45
GRB14	Growth Factor Receptor Bound Protein 14	Protein Coding	44	GC02M164492	32.43
RPS6KB1	Ribosomal Protein S6 Kinase B1	Protein Coding	50	GC17P059893	32.42
NR1H4	Nuclear Receptor Subfamily 1 Group H Member 4	Protein Coding	49	GC12P100473	32.41
GAS5	Growth Arrest Specific 5	RNA Gene	22	GC01M174067	32.41
MSTN	Myostatin	Protein Coding	46	GC02M190055	32.41
NR3C2	Nuclear Receptor Subfamily 3 Group C Member 2	Protein Coding	49	GC04M148078	32.4
FASN	Fatty Acid Synthase	Protein Coding	50	GC17M082078	32.4
PTS	6-Pyruvoyltetrahydropterin Synthase	Protein Coding	48	GC11P112226	32.38
SGK1	Serum/Glucocorticoid Regulated Kinase 1	Protein Coding	50	GC06M134169	32.38
TFAP2B	Transcription Factor AP-2 Beta	Protein Coding	46	GC06P050894	32.37
SI	Sucrase-Isomaltase	Protein Coding	45	GC03M164978	32.36
ACACA	Acetyl-CoA Carboxylase Alpha	Protein Coding	50	GC17M037084	32.32
AQP7	Aquaporin 7	Protein Coding	45	GC09M033384	32.31
IKBKB	Inhibitor Of Nuclear Factor Kappa B Kinase Subunit Beta	Protein Coding	54	GC08P042271	32.31
CNBP	CCHC-Type Zinc Finger Nucleic Acid Binding Protein	Protein Coding	43	GC03M129167	32.31
SLC27A1	Solute Carrier Family 27 Member 1	Protein Coding	42	GC19P020723	32.3
MIR125A	MicroRNA 125a	RNA Gene	20	GC19P051726	32.29
SLC5A4	Solute Carrier Family 5 Member 4	Protein Coding	39	GC22M032218	32.29
LINC00271	Long Intergenic Non-Protein Coding RNA 271	RNA Gene	19	GC06P135497	32.26
DGAT1	Diacylglycerol O-Acyltransferase 1	Protein Coding	48	GC08M144316	32.22
STEAP4	STEAP4 Metalloreductase	Protein Coding	41	GC07M088276	32.21
SORBS1	Sorbin And SH3 Domain Containing 1	Protein Coding	42	GC10M095311	32.21
PTPRF	Protein Tyrosine Phosphatase Receptor Type F	Protein Coding	51	GC01P043527	32.21
AGPAT2	1-Acylglycerol-3-Phosphate O-Acyltransferase 2	Protein Coding	46	GC09M136673	32.2
LINC01370	Long Intergenic Non-Protein Coding RNA 1370	RNA Gene	13	GC20P040004	32.19
CISH	Cytokine Inducible SH2 Containing Protein	Protein Coding	46	GC03M050618	32.17
OGT	O-Linked N-Acetylglucosamine (GlcNAc) Transferase	Protein Coding	46	GC0XP071534	32.17
TFAM	Transcription Factor A, Mitochondrial	Protein Coding	45	GC10P058385	32.17
DMPK	DM1 Protein Kinase	Protein Coding	49	GC19M045769	32.17
RBPJL	Recombination Signal Binding Protein For Immunoglobulin Kappa J Region Like	Protein Coding	37	GC20P045306	32.17
MIR206	MicroRNA 206	RNA Gene	20	GC06P052144	32.17
WFDC21P	WAP Four-Disulfide Core Domain 21, Pseudogene	Pseudogene	14	GC17M060085	32.16
PDZRN3-AS1	PDZRN3 Antisense RNA 1	RNA Gene	13	GC03P073673	32.16
MT-TE	Mitochondrially Encoded TRNA-Glu (GAA/G)	RNA Gene	12	GCMTM014676	17.84
WRN	WRN RecQ Like Helicase	Protein Coding	48	GC08P031033	15.42
BLM	BLM RecQ Like Helicase	Protein Coding	49	GC15P090717	13.47
MT-TL1	Mitochondrially Encoded TRNA-Leu (UUA/G) 1	RNA Gene	14	GCMTP003232	13.37
MT-TK	Mitochondrially Encoded TRNA-Lys (AAA/G)	RNA Gene	14	GCMTP008297	12.08
KLF11	Kruppel Like Factor 11	Protein Coding	40	GC02P010044	11.37
SLC12A3	Solute Carrier Family 12 Member 3	Protein Coding	49	GC16P056865	10.76
ALMS1	ALMS1 Centrosome And Basal Body Associated Protein	Protein Coding	41	GC02P073385	10.72
CLCNKB	Chloride Voltage-Gated Channel Kb	Protein Coding	45	GC01P016043	10.46
MT-ND5	Mitochondrially Encoded NADH:Ubiquinone Oxidoreductase Core Subunit 5	Protein Coding	32	GCMTP012339	10.35
MT-CO1	Mitochondrially Encoded Cytochrome C Oxidase I	Protein Coding	34	GCMTP005906	10.33
MT-CO2	Mitochondrially Encoded Cytochrome C Oxidase II	Protein Coding	34	GCMTP007587	10.33
MT-TQ	Mitochondrially Encoded TRNA-Gln (CAA/G)	RNA Gene	12	GCMTM004331	10.22
MT-TS2	Mitochondrially Encoded TRNA-Ser (AGU/C) 2	RNA Gene	13	GCMTP012215	10.16
MT-ND4	Mitochondrially Encoded NADH:Ubiquinone Oxidoreductase Core Subunit 4	Protein Coding	33	GCMTP010762	10.13
MT-ND6	Mitochondrially Encoded NADH:Ubiquinone Oxidoreductase Core Subunit 6	Protein Coding	33	GCMTM014151	10.13
MT-CO3	Mitochondrially Encoded Cytochrome C Oxidase III	Protein Coding	31	GCMTP009209	10.13
MT-TS1	Mitochondrially Encoded TRNA-Ser (UCN) 1	RNA Gene	14	GCMTM007447	10.13
MT-TF	Mitochondrially Encoded TRNA-Phe (UUU/C)	RNA Gene	13	GCMTP000580	10.13
MT-TH	Mitochondrially Encoded TRNA-His (CAU/C)	RNA Gene	13	GCMTP012140	10.13
MT-TW	Mitochondrially Encoded TRNA-Trp (UGA/G)	RNA Gene	13	GCMTP005514	10.13
STUB1	STIP1 Homology And U-Box Containing Protein 1	Protein Coding	47	GC16P001131	10.13
AR	Androgen Receptor	Protein Coding	54	GC0XP067544	10.09
POMGNT1	Protein O-Linked Mannose N-Acetylglucosaminyltransferase 1 (Beta 1,2-)	Protein Coding	45	GC01M046188	10.02
BBS2	Bardet-Biedl Syndrome 2	Protein Coding	42	GC16M056467	10
MKRN3	Makorin Ring Finger Protein 3	Protein Coding	41	GC15P024301	10
ATM	ATM Serine/Threonine Kinase	Protein Coding	54	GC11P108222	9.98
SPINK1	Serine Peptidase Inhibitor, Kazal Type 1	Protein Coding	45	GC05M147825	9.97
HERC2	HECT And RLD Domain Containing E3 Ubiquitin Protein Ligase 2	Protein Coding	47	GC15M028111	9.92
NDN	Necdin, MAGE Family Member	Protein Coding	41	GC15M023686	9.92
MAGEL2	MAGE Family Member L2	Protein Coding	38	GC15M023643	9.92
SNRPN	Small Nuclear Ribonucleoprotein Polypeptide N	Protein Coding	46	GC15P024823	9.91
NPAP1	Nuclear Pore Associated Protein 1	Protein Coding	29	GC15P024675	9.91
PWRN1	Prader-Willi Region Non-Protein Coding RNA 1	RNA Gene	18	GC15P024395	9.91
IPW	Imprinted In Prader-Willi Syndrome	RNA Gene	16	GC15P025116	9.91
PWAR1	Prader Willi/Angelman Region RNA 1	RNA Gene	16	GC15P025135	9.91
SNORD115-1	Small Nucleolar RNA, C/D Box 115-1	RNA Gene	15	GC15P026084	9.91
SNORD116-1	Small Nucleolar RNA, C/D Box 116-1	RNA Gene	15	GC15P026076	9.91
MKRN3-AS1	MKRN3 Antisense RNA 1	RNA Gene	9	GC15U901326	9.91
CTNNB1	Catenin Beta 1	Protein Coding	54	GC03P041236	9.68
RPGR	Retinitis Pigmentosa GTPase Regulator	Protein Coding	42	GC0XM038269	9.59
PRCD	Photoreceptor Disc Component	Protein Coding	30	GC17P076527	9.53
RHO	Rhodopsin	Protein Coding	49	GC03P130153	9.42
RPE65	Retinoid Isomerohydrolase RPE65	Protein Coding	46	GC01M068428	9.42
FBN1	Fibrillin 1	Protein Coding	46	GC15M048408	9.42
ABCA4	ATP Binding Cassette Subfamily A Member 4	Protein Coding	46	GC01M093992	9.42
AHI1	Abelson Helper Integration Site 1	Protein Coding	44	GC06M135283	9.41
CYP19A1	Cytochrome P450 Family 19 Subfamily A Member 1	Protein Coding	50	GC15M051208	9.38
MOG	Myelin Oligodendrocyte Glycoprotein	Protein Coding	47	GC06P032481	9.35
ARL6	ADP Ribosylation Factor Like GTPase 6	Protein Coding	42	GC03P097764	9.35
TTC8	Tetratricopeptide Repeat Domain 8	Protein Coding	41	GC14P088915	9.34
IFT172	Intraflagellar Transport 172	Protein Coding	40	GC02M027445	9.34
C8orf37	Chromosome 8 Open Reading Frame 37	Protein Coding	37	GC08M095244	9.34
CEP19	Centrosomal Protein 19	Protein Coding	34	GC03M196706	9.34
BAZ1B	Bromodomain Adjacent To Zinc Finger Domain 1B	Protein Coding	42	GC07M073440	9.32
POLR3A	RNA Polymerase III Subunit A	Protein Coding	45	GC10M077969	9.3
TBL2	Transducin Beta Like 2	Protein Coding	40	GC07M073568	9.28
PRPF31	Pre-MRNA Processing Factor 31	Protein Coding	44	GC19P054116	9.27
TUB	TUB Bipartite Transcription Factor	Protein Coding	45	GC11P008040	9.26
ELN	Elastin	Protein Coding	45	GC07P074027	9.25
PROM1	Prominin 1	Protein Coding	46	GC04M015965	9.25
AHR	Aryl Hydrocarbon Receptor	Protein Coding	50	GC07P016916	9.25
PLCD1	Phospholipase C Delta 1	Protein Coding	49	GC03M038008	9.25
PDE6A	Phosphodiesterase 6A	Protein Coding	47	GC05M149857	9.25
GTF2I	General Transcription Factor IIi	Protein Coding	43	GC07P074658	9.25
PCNT	Pericentrin	Protein Coding	43	GC21P046324	9.25
OFD1	OFD1 Centriole And Centriolar Satellite Protein	Protein Coding	42	GC0XP013715	9.25
PRPF8	Pre-MRNA Processing Factor 8	Protein Coding	42	GC17M001650	9.25
REEP6	Receptor Accessory Protein 6	Protein Coding	41	GC19P001491	9.25
CERKL	Ceramide Kinase Like	Protein Coding	40	GC02M181536	9.25
AGBL5	ATP/GTP Binding Protein Like 5	Protein Coding	40	GC02P027016	9.25
USH2A	Usherin	Protein Coding	40	GC01M215622	9.25
ZNF513	Zinc Finger Protein 513	Protein Coding	38	GC02M027377	9.25
BRAF	B-Raf Proto-Oncogene, Serine/Threonine Kinase	Protein Coding	55	GC07M140719	9.24
NEK2	NIMA Related Kinase 2	Protein Coding	52	GC01M211658	9.24
MERTK	MER Proto-Oncogene, Tyrosine Kinase	Protein Coding	51	GC02P111898	9.24
IMPDH1	Inosine Monophosphate Dehydrogenase 1	Protein Coding	50	GC07M128392	9.24
LIMK1	LIM Domain Kinase 1	Protein Coding	50	GC07P074082	9.24
LIG4	DNA Ligase 4	Protein Coding	49	GC13M108207	9.24
CA4	Carbonic Anhydrase 4	Protein Coding	48	GC17P060149	9.24
SAG	S-Antigen Visual Arrestin	Protein Coding	47	GC02P233309	9.24
RLBP1	Retinaldehyde Binding Protein 1	Protein Coding	46	GC15M089209	9.24
CNGA1	Cyclic Nucleotide Gated Channel Subunit Alpha 1	Protein Coding	46	GC04M047935	9.24
SEMA4A	Semaphorin 4A	Protein Coding	46	GC01P156119	9.24
IDH3B	Isocitrate Dehydrogenase (NAD(+)) 3 Non-Catalytic Subunit Beta	Protein Coding	46	GC20M002658	9.24
RDH12	Retinol Dehydrogenase 12	Protein Coding	46	GC14P067701	9.24
PDE6B	Phosphodiesterase 6B	Protein Coding	46	GC04P000587	9.24
LRAT	Lecithin Retinol Acyltransferase	Protein Coding	46	GC04P154626	9.24
AMACR	Alpha-Methylacyl-CoA Racemase	Protein Coding	46	GC05M033986	9.24
ARL3	ADP Ribosylation Factor Like GTPase 3	Protein Coding	46	GC10M102673	9.24
RFC2	Replication Factor C Subunit 2	Protein Coding	45	GC07M074231	9.24
DHDDS	Dehydrodolichyl Diphosphate Synthase Subunit	Protein Coding	45	GC01P026432	9.24
CRB1	Crumbs Cell Polarity Complex Component 1	Protein Coding	45	GC01P197170	9.24
PDE6G	Phosphodiesterase 6G	Protein Coding	45	GC17M081650	9.24
PNPLA6	Patatin Like Phospholipase Domain Containing 6	Protein Coding	45	GC19P007534	9.24
DHX38	DEAH-Box Helicase 38	Protein Coding	44	GC16P072127	9.24
RGR	Retinal G Protein Coupled Receptor	Protein Coding	44	GC10P084245	9.24
CNGB1	Cyclic Nucleotide Gated Channel Subunit Beta 1	Protein Coding	44	GC16M057884	9.24
CRX	Cone-Rod Homeobox	Protein Coding	44	GC19P047819	9.24
ROM1	Retinal Outer Segment Membrane Protein 1	Protein Coding	44	GC11P062611	9.24
PRPF3	Pre-MRNA Processing Factor 3	Protein Coding	44	GC01P150321	9.24
SNRNP200	Small Nuclear Ribonucleoprotein U5 Subunit 200	Protein Coding	44	GC02M096275	9.24
MAK	Male Germ Cell Associated Kinase	Protein Coding	44	GC06M010762	9.24
BEST1	Bestrophin 1	Protein Coding	44	GC11P061949	9.24
ARHGEF18	Rho/Rac Guanine Nucleotide Exchange Factor 18	Protein Coding	44	GC19P007351	9.24
TOPORS	TOP1 Binding Arginine/Serine Rich Protein	Protein Coding	44	GC09M032540	9.24
XRCC4	X-Ray Repair Cross Complementing 4	Protein Coding	44	GC05P083077	9.24
RP2	RP2 Activator Of ARL3 GTPase	Protein Coding	44	GC0XP046836	9.24
NRL	Neural Retina Leucine Zipper	Protein Coding	43	GC14M024078	9.24
PRPF4	Pre-MRNA Processing Factor 4	Protein Coding	43	GC09P113275	9.24
GTF2IRD1	GTF2I Repeat Domain Containing 1	Protein Coding	42	GC07P074455	9.24
GUCA1B	Guanylate Cyclase Activator 1B	Protein Coding	42	GC06M042186	9.24
NR2E3	Nuclear Receptor Subfamily 2 Group E Member 3	Protein Coding	42	GC15P071792	9.24
PRPF6	Pre-MRNA Processing Factor 6	Protein Coding	42	GC20P063981	9.24
SLC7A14	Solute Carrier Family 7 Member 14	Protein Coding	42	GC03M170459	9.24
PEX10	Peroxisomal Biogenesis Factor 10	Protein Coding	42	GC01M002403	9.24
TULP1	TUB Like Protein 1	Protein Coding	42	GC06M039952	9.24
IFT88	Intraflagellar Transport 88	Protein Coding	41	GC13P020566	9.24
PRPH2	Peripherin 2	Protein Coding	41	GC06M042922	9.24
RBP3	Retinol Binding Protein 3	Protein Coding	41	GC10P047348	9.24
GLRX5	Glutaredoxin 5	Protein Coding	41	GC14P095533	9.24
KLHL7	Kelch Like Family Member 7	Protein Coding	41	GC07P023105	9.24
HGSNAT	Heparan-Alpha-Glucosaminide N-Acetyltransferase	Protein Coding	40	GC08P043140	9.24
IFT140	Intraflagellar Transport 140	Protein Coding	40	GC16M001524	9.24
IMPG2	Interphotoreceptor Matrix Proteoglycan 2	Protein Coding	40	GC03M101222	9.24
FSCN2	Fascin Actin-Bundling Protein 2, Retinal	Protein Coding	40	GC17P081518	9.24
CDHR1	Cadherin Related Family Member 1	Protein Coding	40	GC10P084194	9.24
ARL2BP	ADP Ribosylation Factor Like GTPase 2 Binding Protein	Protein Coding	40	GC16P057245	9.24
RP1	RP1 Axonemal Microtubule Associated	Protein Coding	40	GC08P054555	9.24
RP9	RP9 Pre-MRNA Splicing Factor	Protein Coding	40	GC07M033094	9.24
CLIP2	CAP-Gly Domain Containing Linker Protein 2	Protein Coding	39	GC07P074289	9.24
SCAPER	S-Phase Cyclin A Associated Protein In The ER	Protein Coding	38	GC15M076347	9.24
SPATA7	Spermatogenesis Associated 7	Protein Coding	38	GC14P088384	9.24
KIAA1549	KIAA1549	Protein Coding	38	GC07M138831	9.24
EYS	Eyes Shut Homolog	Protein Coding	38	GC06M063719	9.24
ZNF408	Zinc Finger Protein 408	Protein Coding	38	GC11P046700	9.24
CLRN1	Clarin 1	Protein Coding	37	GC03M150926	9.24
KIZ	Kizuna Centrosomal Protein	Protein Coding	37	GC20P021125	9.24
FAM161A	FAM161 Centrosomal Protein A	Protein Coding	36	GC02M061792	9.24
PCARE	Photoreceptor Cilium Actin Regulator	Protein Coding	30	GC02M029060	9.24
