# Supplementary material for: Exploring the Regulatory Mechanism of Modified Huanglian Maidong Decoction on Type 2 Diabetes Mellitus Biological Network Based on Systematic Pharmacology
Source: Evid Based Complement Alternat Med. 2021 Jul 12;2021:1768720. doi: 10.1155/2021/1768720 (PMC8292042; doi:10.1155/2021/1768720)
Supplement: Supplementary Materials — Table S1: potential targets for each compound. Table S2: type 2 diabetes mellitus genes. Table S3: enrichment analysis of clusters based on Gene Ontology (GO) annotation. Table S4: pathway enrichment analysis. [file 1768720.f1.zip › Supplementary Materials/Table S3.xlsx]

## Sheet: Sheet1
Table S3 Enrichment analysis of clusters based on Gene Ontology (GO) annotation
Cluster	Term	Pathway	Count	%	Pvalue	Genes	Fold Enrichment	Bonferroni
1	GO:0051480	regulation of cytosolic calcium ion concentration	3	0.0381679	0.0034558	PDE6A, PDE6B, CNGB1	33.4947	0.726969
	GO:0038128	ERBB2 signaling pathway	3	0.0381679	0.00484721	EGFR, HRAS, SRC	28.206	0.838318
	GO:0007223	Wnt signaling pathway, calcium modulating pathway	3	0.0381679	0.00510035	PDE6A, PDE6B, PDE6G	27.4828	0.85303
2	GO:0045429	positive regulation of nitric oxide biosynthetic process	9	0.0782473	6.91681e-12	AKT1, TNF, HSP90AA1, INS, AGT, EDN1, ESR1, JAK2, MTOR	50.2086	1.04167e-08
	GO:0046326	positive regulation of glucose import	7	0.060859	2.11781e-09	AKT1, INS, MAPK14, IGF1, FGF21, PIK3R1, AKT2	55.9733	3.18941e-06
	GO:0043066	negative regulation of apoptotic process	15	0.130412	3.73507e-09	SOCS3, MMP9, RAF1, IGF1, BCL2L1, ANXA5, AKT1, PTK2, ALB, UCP2, GSK3B, MDM2, MAPK8, CAT, PIK3R1	7.90832	5.62499e-06
	GO:0006006	glucose metabolic process	8	0.0695531	1.03567e-08	AKT1, TNF, INS, MAPK14, PDK4, CPT1A, AKT2, PCK1	28.6431	1.55971e-05
	GO:0032869	cellular response to insulin stimulus	8	0.0695531	2.77268e-08	AKT1, GCK, UCP2, PARP1, STAT1, PIK3R1, AKT2, PCK1	24.9232	4.17557e-05
	GO:0008286	insulin receptor signaling pathway	8	0.0695531	3.0362e-08	AKT1, GRB2, INS, PDK4, SHC1, PTPN1, PIK3R1, AKT2	24.6037	4.57241e-05
	GO:0048661	positive regulation of smooth muscle cell proliferation	7	0.060859	1.62119e-07	AKT1, TNF, EDN1, IGF1, MTOR, STAT1, PPARGC1A	27.9867	0.000244122
	GO:1904707	positive regulation of vascular smooth muscle cell proliferation	5	0.0434707	3.44382e-07	AGT, MMP9, MDM2, JAK2, MMP2	79.9619	0.000518505
	GO:0045725	positive regulation of glycogen biosynthetic process	5	0.0434707	3.44382e-07	AKT1, GCK, INS, IGF1, AKT2	79.9619	0.000518505
	GO:0007568	aging	9	0.0782473	3.68455e-07	VCAM1, AKT1, UCP3, GRB2, UCP2, AGT, CAT, PPARGC1A, PCK1	13.0847	0.000554739
	GO:0010628	positive regulation of gene expression	10	0.0869414	1.19611e-06	CDC42, AR, TNF, MAP2K1, INS, MAPK14, CRP, MDM2, MAPK8, MTOR	9.15594	0.00179973
	GO:0010629	negative regulation of gene expression	8	0.0695531	1.46027e-06	PGR, AKT1, CDC42, TNF, MAP2K1, AGT, ESR1, NOS2	14.0079	0.00219674
	GO:0014068	positive regulation of phosphatidylinositol 3-kinase signaling	6	0.0521648	6.89912e-06	PTK2, INS, AGT, IGF1, JAK2, CAT	22.1433	0.0103363
	GO:0030168	platelet activation	7	0.060859	7.63372e-06	AKT1, MAPK1, VWF, LCK, RHOA, RAF1, PIK3R1	14.6017	0.0114306
	GO:0031663	lipopolysaccharide-mediated signaling pathway	5	0.0434707	8.60714e-06	AKT1, MAPK1, TNF, MAPK14, NOS3	37.4821	0.0128788
	GO:0015758	glucose transport	5	0.0434707	9.76407e-06	AKT1, G6PC, GCK, INS, EDN1	36.3463	0.0145972
	GO:0030335	positive regulation of cell migration	8	0.0695531	1.02929e-05	MAPK1, PTK2, INS, EDN1, IGF1, JAK2, PIK3R1, AKT2	10.4298	0.0153817
	GO:0050900	leukocyte migration	7	0.060859	1.07223e-05	GRB2, MMP9, LCK, SHC1, SELE, PIK3R1, MMP1	13.7639	0.0160182
	GO:0048010	vascular endothelial growth factor receptor signaling pathway	6	0.0521648	1.14298e-05	CDC42, PTK2, HSP90AA1, MAPK14, RHOA, PIK3R1	19.9905	0.017066
	GO:0000165	MAPK cascade	9	0.0782473	1.15959e-05	MAPK1, PTK2, TNF, MAP2K1, GRB2, INS, RAF1, SHC1, JAK2	8.24035	0.017312
	GO:0006641	triglyceride metabolic process	5	0.0434707	1.24167e-05	G6PC, DGAT1, APOE, CAT, CPT1A	34.2694	0.0185259
	GO:0046889	positive regulation of lipid biosynthetic process	4	0.0347766	1.42263e-05	AKT1, APOE, INS, MTOR	79.9619	0.0211971
	GO:0018107	peptidyl-threonine phosphorylation	5	0.0434707	1.73428e-05	AKT1, MAPK1, GSK3B, MAPK8, MTOR	31.5639	0.0257804
	GO:0038128	ERBB2 signaling pathway	5	0.0434707	1.73428e-05	AKT1, HSP90AA1, GRB2, SHC1, PIK3R1	31.5639	0.0257804
	GO:0006839	mitochondrial transport	4	0.0347766	2.91635e-05	HSP90AA1, UCP3, UCP2, UCP1	63.9695	0.0429703
	GO:0032270	positive regulation of cellular protein metabolic process	4	0.0347766	2.91635e-05	AKT1, AGTR1, INS, AGT	63.9695	0.0429703
3	GO:0001666	response to hypoxia	13	0.0929833	7.18812e-11	PPARA, BMP2, CCL2, PGF, AGER, ADIPOQ, ATM, SOD2, CASP3, HMOX1, CASP1, PLAU, DPP4	14.5881	1.07031e-07
	GO:0048661	positive regulation of smooth muscle cell proliferation	9	0.0643731	6.99385e-10	RETN, NAMPT, IL6, HMGCR, IL18, HMOX1, ELANE, RPS6KB1, CCL5	28.9517	1.04138e-06
	GO:0042593	glucose homeostasis	9	0.0643731	4.66185e-08	IL6, HNF4A, SLC2A4, PPARG, ADIPOR2, ADIPOR1, IRS1, ADIPOQ, PTPN11	17.199	6.94125e-05
	GO:0032868	response to insulin	8	0.0572205	4.89039e-08	SLC27A1, PPARA, RETN, IL6, RPS6KB1, HADH, IRS1, SIRT1	23.0461	7.28153e-05
	GO:0032869	cellular response to insulin stimulus	8	0.0572205	1.2977e-07	PDPK1, CCL2, SLC2A4, PPARG, FOXO1, LPIN1, IRS1, ADIPOQ	20.0531	0.000193209
	GO:0070374	positive regulation of ERK1 and ERK2 cascade	10	0.0715256	2.72642e-07	GCG, BMP2, IL6, CCL2, HMGCR, TLR4, CCL5, ABL1, KDR, PTPN11	11.0292	0.000405882
	GO:0050729	positive regulation of inflammatory response	7	0.0500679	1.9562e-06	LPL, CCL2, LDLR, IL18, TLR4, CCL5, IL2	18.508	0.00290855
	GO:0033211	adiponectin-activated signaling pathway	4	0.0286103	2.56542e-06	SLC27A1, ADIPOR2, ADIPOR1, ADIPOQ	128.674	0.00381263
	GO:0050728	negative regulation of inflammatory response	7	0.0500679	3.11691e-06	PPARA, TNFRSF1B, APOA1, ELANE, GHRL, ADIPOQ, IL2	17.1023	0.00463033
	GO:0006954	inflammatory response	12	0.0858308	3.59971e-06	PIK3CG, SELP, BMP2, TNFRSF1B, IL6, CCL2, IL18, TLR4, KIT, CCL5, AGER, SYK	6.11118	0.00534564
	GO:0008630	intrinsic apoptotic signaling pathway in response to DNA damage	6	0.0429154	4.05743e-06	TNFRSF1B, HMOX1, ABL1, SIRT1, ATM, SOD2	24.6398	0.00602331
	GO:0042127	regulation of cell proliferation	9	0.0643731	4.75593e-06	TNFRSF1B, XIAP, GHRL, KIT, ABL1, CSK, SIRT1, PLAU, BTK	9.38975	0.00705658
	GO:0070328	triglyceride homeostasis	5	0.0357628	8.79628e-06	LPL, APOA1, HNF4A, IL18, APOC2	37.1176	0.0130123
	GO:0071407	cellular response to organic cyclic compound	6	0.0429154	1.26193e-05	BMP2, CASP3, CCL2, IL18, RPS6KB1, CCL5	19.6283	0.0186149
	GO:0071549	cellular response to dexamethasone stimulus	5	0.0357628	1.38119e-05	IL6, EIF4E, CCL2, FOXO1, RPS6KB1	33.2778	0.020356
	GO:0006629	lipid metabolic process	8	0.0572205	1.58099e-05	SREBF1, PPARA, LPL, HNF4A, LDLR, PPARG, APOC2, PLTP	9.83498	0.0232662
	GO:0000187	activation of MAPK activity	7	0.0500679	1.80775e-05	BMP2, GHRL, TLR4, MAPK10, KIT, SOD1, PTPN11	12.6269	0.0265585
	GO:0046676	negative regulation of insulin secretion	5	0.0357628	1.81555e-05	SREBF1, GHRL, HADH, IRS1, PTPN11	31.1309	0.0266716
	GO:0001525	angiogenesis	9	0.0643731	1.85998e-05	PIK3CG, CCL2, PGF, IL18, HMOX1, SIRT1, SEMA4A, KDR, SYK	7.7897	0.0273154
	GO:0042632	cholesterol homeostasis	6	0.0429154	1.88369e-05	LPL, APOA1, LDLR, IL18, APOC2, SIRT1	18.0948	0.0276586
	GO:0043066	negative regulation of apoptotic process	12	0.0858308	2.01077e-05	GCG, CASP3, IL6, XIAP, FOXO1, GHRL, RPS6KB1, NQO1, SIRT1, KDR, SOD2, IL2	5.09041	0.0294968
	GO:0014068	positive regulation of phosphatidylinositol 3-kinase signaling	6	0.0429154	2.03249e-05	SELP, IL18, KIT, CCL5, SIRT1, KDR	17.8164	0.0298107
	GO:0006468	protein phosphorylation	12	0.0858308	2.05195e-05	PIK3CG, PDPK1, BMP2, CCL2, RPS6KB1, MAPK10, JAK3, CSK, ATM, LIPE, SYK, BTK	5.07925	0.0300918
	GO:0009749	response to glucose	6	0.0429154	2.53435e-05	SREBF1, LPL, CASP3, HNF4A, RPS6KB1, ADIPOQ	17.0304	0.0370337
4	GO:0008203	cholesterol metabolic process	9	0.0767329	6.43696e-10	LEP, APOA4, APOB, LEPR, LCAT, PON1, CETP, ABCA1, LIPC	29.243	7.80159e-07
	GO:0001934	positive regulation of protein phosphorylation	9	0.0767329	9.46218e-08	RARRES2, ERBB4, C3, F2, RAC1, TEK, ADAM17, IGF2, INSR	15.6577	0.000114675
	GO:0042593	glucose homeostasis	8	0.068207	3.27765e-07	LEP, RBP4, WFS1, LEPR, CNR1, FBN1, INSR, NR1H4	17.5008	0.000397172
	GO:0042632	cholesterol homeostasis	7	0.0596811	3.95496e-07	APOA4, APOB, LCAT, CETP, ABCA1, LIPC, MTTP	24.1661	0.000479227
	GO:0018108	peptidyl-tyrosine phosphorylation	9	0.0767329	3.97925e-07	FGFR2, FGFR1, ERBB4, HCK, TEK, ZAP70, FGF1, INSR, EPHA2	12.9969	0.000482169
	GO:0042157	lipoprotein metabolic process	6	0.0511553	6.94637e-07	APOA4, APOB, LPA, LCAT, CETP, ABCA1	34.8864	0.000841547
	GO:0043691	reverse cholesterol transport	5	0.0426294	1.07108e-06	APOA4, LCAT, CETP, ABCA1, LIPC	61.3743	0.00129731
	GO:0034372	very-low-density lipoprotein particle remodeling	4	0.0341035	2.95705e-06	APOA4, LCAT, CETP, LIPC	126.256	0.00357754
	GO:0042158	lipoprotein biosynthetic process	4	0.0341035	7.05138e-06	APOA4, APOB, LCAT, MTTP	98.1988	0.00850989
	GO:0046470	phosphatidylcholine metabolic process	4	0.0341035	1.0041e-05	APOA4, LCAT, PON1, CETP	88.3789	0.012096
	GO:0006006	glucose metabolic process	6	0.0511553	1.20848e-05	LEP, IRS2, INPPL1, FBN1, IGF2, FABP5	19.7863	0.0145401
	GO:0034374	low-density lipoprotein particle remodeling	4	0.0341035	1.37621e-05	APOB, PLA2G7, CETP, LIPC	80.3445	0.0165414
	GO:0044267	cellular protein metabolic process	7	0.0596811	1.43714e-05	APOA4, TTR, HEXB, F2, LYZ, IGF2, CTSG	13.107	0.0172675
	GO:0043410	positive regulation of MAPK cascade	6	0.0511553	3.05411e-05	FGFR2, LEP, FGFR1, ADRB2, IGF2, INSR	16.3665	0.0363397
6	GO:0042493	response to drug	13	0.141059	5.22744e-10	HNF1B, APOA2, GIP, CST3, NEUROD1, PAX4, PDX1, IGFBP2, ABCC8, SST, KCNJ11, TGFB2, DUSP6	11.968	5.35812e-07
	GO:0009749	response to glucose	8	0.0868056	3.75659e-09	APOA2, HNF1B, PPARD, GIP, HNF1A, NEUROD1, SLC30A8, TCF7L2	32.9255	3.85049e-06
	GO:0031018	endocrine pancreas development	6	0.0651042	2.79944e-08	HNF1B, GIP, HNF1A, NEUROD1, PAX4, NEUROG3	64.5846	2.86939e-05
	GO:0032355	response to estradiol	8	0.0868056	2.94647e-08	GH1, GPI, CST3, RARA, IGFBP2, BMP7, KCNJ11, GSTP1	24.6037	3.02009e-05
	GO:0043401	steroid hormone mediated signaling pathway	6	0.0651042	1.63979e-06	VDR, PPARD, RXRA, RARA, BMP7, NR1H3	29.4596	0.00167937
	GO:0050796	regulation of insulin secretion	6	0.0651042	3.68219e-06	GIP, HNF1A, NEUROD1, ABCC8, KCNJ11, GLP1R	25.0627	0.00376714
	GO:0030073	insulin secretion	5	0.0542535	4.02872e-06	HNF1B, HNF1A, NEUROD1, PDX1, SLC30A8	45.1398	0.00412093
	GO:0042593	glucose homeostasis	6	0.0651042	2.75715e-05	GPI, HNF1A, NEUROD1, PDX1, SLC30A8, TCF7L2	16.6257	0.0278655
7	GO:0006749	glutathione metabolic process	5	0.204165	2.55588e-07	GSTM1, GSTA1, GSTA3, G6PD, GSTO1	83.2937	3.09256e-05
	GO:1901687	glutathione derivative biosynthetic process	4	0.163332	1.31156e-06	GSTM1, GSTA1, GSTA3, GSTO1	169.616	0.000158686
15	GO:0006090	pyruvate metabolic process	3	0.110742	0.000194453	LDHB, ME2, PDHB	134.695	0.0319552
	GO:0042752	regulation of circadian rhythm	3	0.110742	0.000975206	PRKAA1, PRKAA2, PPP1CC	60.4754	0.150357
	GO:0035404	histone-serine phosphorylation	2	0.073828	0.00380623	PRKAA1, PRKAA2	493.882	0.471046
	GO:0031669	cellular response to nutrient levels	2	0.073828	0.011378	PRKAA1, PRKAA2	164.627	0.85207
	GO:2000505	regulation of energy homeostasis	2	0.073828	0.011378	PRKAA1, PRKAA2	164.627	0.85207
	GO:0006069	ethanol oxidation	2	0.073828	0.011378	ADH1C, ADH1B	164.627	0.85207
	GO:0055089	fatty acid homeostasis	2	0.073828	0.0123207	PRKAA1, PRKAA2	151.964	0.873856
	GO:0045821	positive regulation of glycolytic process	2	0.073828	0.0132625	PRKAA1, PRKAA2	141.109	0.892434
	GO:0008610	lipid biosynthetic process	2	0.073828	0.0132625	PRKAA1, PRKAA2	141.109	0.892434
	GO:0006112	energy reserve metabolic process	2	0.073828	0.0142035	GFPT1, MC4R	131.702	0.908277
