# Supplementary material for: Exploring the Regulatory Mechanism of Modified Huanglian Maidong Decoction on Type 2 Diabetes Mellitus Biological Network Based on Systematic Pharmacology
Source: Evid Based Complement Alternat Med. 2021 Jul 12;2021:1768720. doi: 10.1155/2021/1768720 (PMC8292042; doi:10.1155/2021/1768720)
Supplement: Supplementary Materials — Table S1: potential targets for each compound. Table S2: type 2 diabetes mellitus genes. Table S3: enrichment analysis of clusters based on Gene Ontology (GO) annotation. Table S4: pathway enrichment analysis. [file 1768720.f1.zip › Supplementary Materials/Table S4.xlsx]

## Sheet: Sheet1
Table S4 Pathway enrichment analysis
Term	Pathway	Count	%	Pvalue	Genes	Fold Enrichment	Bonferroni
hsa04910	Insulin signaling pathway	57	0.0509935	9.18048e-28	HRAS, PDE3B, FOXO1, RPS6KB1, AKT1, PDPK1, SLC2A4, SHC1, PRKACA, INSR, AKT2, PIK3CG, IRS2, BRAF, PTPRF, SOCS3, INPPL1, SOCS1, PRKAB1, PPP1R3A, PPP1CC, PPARGC1A, IRS1, MAPK1, G6PC, PKLR, MAPK8, GRB2, HK2, HK1, SORBS1, INS, GYS1, FASN, PRKAA1, PRKAA2, PIK3R1, SREBF1, MAP2K1, ACACA, RAF1, ACACB, MAPK10, PCK2, PCK1, EIF4E, GCK, PYGL, GSK3B, RHEB, CALM3, MTOR, PTPN1, IKBKB, LIPE, CALM2, CALM1	5.40176	2.55217e-25
hsa04931	Insulin resistance	49	0.0438365	4.88091e-26	SLC27A1, PPARA, TNF, TRIB3, FOXO1, RPS6KB1, NR1H2, AKT1, PDPK1, SLC2A4, INS, SLC2A2, SLC2A1, GYS1, TBC1D4, NOS3, PRKAA1, PRKAA2, OGT, INSR, PIK3R1, NR1H3, AKT2, PIK3CG, SREBF1, IL6, IRS2, PTPRF, SOCS3, PRKAB1, PPP1R3A, ACACB, MAPK10, PCK2, PPP1CC, PPARGC1A, IRS1, CPT1A, PCK1, PTPN11, PRKCQ, G6PC, PYGL, GFPT1, GSK3B, MAPK8, MTOR, PTPN1, IKBKB	5.93351	1.35689e-23
hsa04920	Adipocytokine signaling pathway	34	0.0304172	3.2622e-19	PPARA, TNF, LEPR, AKT1, TNFRSF1B, SLC2A4, SLC2A1, PRKAA1, PRKAA2, AKT2, IRS2, SOCS3, RXRB, RXRA, PRKAB1, ADIPOR2, ADIPOR1, MAPK10, ACACB, PCK2, PPARGC1A, IRS1, ADIPOQ, CPT1A, PCK1, PTPN11, LEP, PRKCQ, G6PC, NPY, JAK2, MAPK8, MTOR, IKBKB	6.35215	9.06892e-17
hsa03320	PPAR signaling pathway	32	0.0286279	7.96892e-18	SLC27A1, PPARA, PPARD, CPT2, PPARG, AQP7, MMP1, APOA2, PDPK1, APOA1, SORBS1, PLIN1, APOC3, PLTP, NR1H3, ANGPTL4, LPL, ACADM, RXRB, SCD, RXRA, UCP1, PCK2, ADIPOQ, CPT1A, PCK1, FABP3, FABP4, FABP2, FABP7, FABP5, FABP6	6.24618	2.21536e-15
hsa04068	FoxO signaling pathway	44	0.0393634	5.24989e-17	HRAS, GRB2, FOXO1, TGFB2, AKT1, IGF1R, PDPK1, SLC2A4, INS, PRKAA1, CAT, PRKAA2, INSR, PIK3R1, AKT2, PIK3CG, EGFR, IL6, IRS2, SGK1, BRAF, MAP2K1, TGFBR1, TGFBR2, PRKAB1, RAF1, IGF1, MAPK10, PCK2, SIRT1, IRS1, ATM, CDK2, PCK1, SOD2, MAPK1, G6PC, MAPK12, PLK1, MAPK14, MDM2, SETD7, MAPK8, IKBKB	4.29425	1.45947e-14
hsa04152	AMPK signaling pathway	42	0.0375741	6.24977e-17	HMGCR, LEPR, PFKFB1, PPARG, FOXO1, RPS6KB1, AKT1, IGF1R, PDPK1, SLC2A4, INS, FASN, GYS1, PRKAA1, PRKAA2, CCNA2, INSR, PIK3R1, AKT2, PIK3CG, SREBF1, IRS2, SCD, ADIPOR2, ACACA, PRKAB1, ADIPOR1, IGF1, ACACB, PCK2, SIRT1, PPARGC1A, IRS1, ADIPOQ, CPT1A, PCK1, LEP, G6PC, HNF4A, RHEB, MTOR, LIPE	4.46564	3.08642e-14
hsa04930	Type II diabetes mellitus	24	0.0214709	6.38186e-14	PIK3CG, IRS2, TNF, SOCS3, SOCS1, HK2, HK1, PDX1, MAPK10, ADIPOQ, KCNJ11, IRS1, MAPK1, SLC2A4, GCK, INS, SLC2A2, PKLR, MAPK8, MTOR, IKBKB, ABCC8, INSR, PIK3R1	6.53897	1.77469e-11
hsa04922	Glucagon signaling pathway	30	0.0268387	1.03586e-10	LDHB, PPARA, PFKFB1, PDE3B, FOXO1, GCGR, PDHB, AKT1, SLC2A2, SLC2A1, GYS1, PRKACA, PRKAA1, PRKAA2, AKT2, PRKAB1, ACACA, ACACB, PCK2, SIRT1, PPARGC1A, CPT1A, PCK1, GCG, G6PC, GCK, PYGL, CALM3, CALM2, CALM1	3.96301	2.87969e-08
hsa04950	Maturity onset diabetes of the young	15	0.0134193	7.88421e-10	HNF1B, HNF1A, FOXA2, ONECUT1, PAX4, PDX1, NEUROG3, HNF4G, HNF4A, GCK, IAPP, INS, SLC2A2, PKLR, NEUROD1	7.54497	2.19181e-07
hsa04151	PI3K-Akt signaling pathway	59	0.0527827	4.51313e-09	HSP90AB1, HRAS, PGF, TLR4, RPS6KB1, AKT1, PDPK1, NOS3, FGF1, INSR, AKT2, GHR, SYK, PIK3CG, EGFR, SGK1, HSP90AA1, RXRA, CDK6, FGF21, IRS1, CDK2, MAPK1, G6PC, MDM2, GNB3, FGFR2, FGFR1, GRB2, BCL2L1, KIT, IGF1R, PTK2, INS, TEK, RAC1, GYS1, PRKAA1, PRKAA2, PIK3R1, IL6, MAP2K1, MET, IGF1, RAF1, PCK2, EPHA2, PCK1, KDR, VWF, GH1, EIF4E, GSK3B, RHEB, JAK2, JAK3, MTOR, IKBKB, IL2	2.23652	1.25465e-06
hsa04066	HIF-1 signaling pathway	26	0.0232602	2.91957e-08	EDN1, HK2, HK1, TLR4, RPS6KB1, PDHB, AKT1, IGF1R, INS, HMOX1, SLC2A1, TEK, SERPINE1, NOS3, NOS2, INSR, PIK3R1, AKT2, PIK3CG, EGFR, IL6, MAP2K1, IGF1, MAPK1, EIF4E, MTOR	3.54194	8.11637e-06
hsa04915	Estrogen signaling pathway	25	0.0223656	2.41109e-07	HSP90AB1, PIK3CG, EGFR, HRAS, HSP90AA1, MAP2K1, GRB2, MMP9, ESR1, RAF1, HSPA1A, ESR2, MMP2, SRC, AKT1, MAPK1, CALM3, SHC1, NOS3, PRKACA, HSPA8, PIK3R1, CALM2, CALM1, AKT2	3.30251	6.70262e-05
hsa04923	Regulation of lipolysis in adipocytes	18	0.0161032	4.63558e-07	PIK3CG, IRS2, PDE3B, AQP7, PNPLA2, IRS1, AKT1, ADRB3, ADRB2, NPY, PLIN1, INS, FABP4, PRKACA, INSR, PIK3R1, LIPE, AKT2	4.20363	0.000128861
hsa04150	mTOR signaling pathway	18	0.0161032	8.09008e-07	PIK3CG, TNF, BRAF, IGF1, RPS6KB1, IRS1, AKT1, MAPK1, PDPK1, EIF4E, INS, RHEB, PRKAA1, MTOR, PRKAA2, IKBKB, PIK3R1, AKT2	4.05867	0.000224879
hsa04370	VEGF signaling pathway	18	0.0161032	1.77111e-06	PIK3CG, HRAS, MAP2K1, RAF1, MAPKAPK2, SRC, KDR, AKT1, CDC42, MAPK1, PTK2, RAC2, MAPK12, MAPK14, RAC1, NOS3, PIK3R1, AKT2	3.85907	0.000492247
hsa04668	TNF signaling pathway	24	0.0214709	4.0549e-06	PIK3CG, IL6, TNF, CCL2, MAP2K1, SOCS3, MMP9, EDN1, MAPK10, MMP3, CCL5, AKT1, VCAM1, MAPK1, CASP3, TNFRSF1B, MAPK12, CASP7, MAPK14, MAPK8, IKBKB, SELE, PIK3R1, AKT2	2.93337	0.00112663
hsa04012	ErbB signaling pathway	21	0.0187871	5.89377e-06	EGFR, PIK3CG, HRAS, MAP2K1, ERBB4, BRAF, GRB2, RAF1, RPS6KB1, MAPK10, SRC, AKT1, MAPK1, PTK2, GSK3B, SHC1, MAPK8, MTOR, ABL1, PIK3R1, AKT2	3.15675	0.00163713
hsa04610	Complement and coagulation cascades	17	0.0152086	4.49861e-05	F11, PLAT, F10, CFB, C3, C1R, F7, C1S, C8G, VWF, FGG, THBD, F2, SERPINE1, SERPINA1, CFD, PLAU	3.2221	0.0124285
hsa04024	cAMP signaling pathway	29	0.0259441	0.00100798	PPARA, PDE3B, CNGB1, AKT1, RAC2, PDE4B, RAC1, RHOA, PRKACA, PIK3R1, AKT2, PIK3CG, MAP2K1, BRAF, RAF1, PDE4D, MAPK10, PPP1CC, CNGA1, MAPK1, ADRB2, NPY, CALM3, GHRL, MAPK8, CALM2, GLP1R, LIPE, CALM1	1.91546	0.244488
hsa04010	MAPK signaling pathway	33	0.0295225	0.00296007	FGFR2, FGFR1, HRAS, TNF, GRB2, HSPA1A, MAPKAPK2, TGFB2, AKT1, CDC42, CASP3, RAC2, RAC1, PRKACA, FGF1, HSPA8, AKT2, EGFR, MAP2K1, BRAF, TGFBR1, TGFBR2, RAF1, FGF21, MAPK10, MAPK1, MAPK12, MAPK14, MAPK8, MAPK8IP1, IKBKB, PPP5C, DUSP6	1.70582	0.561379
